# Supplementary material for: Maximizing protein production by keeping cells at optimal secretory stress levels using real-time control approaches
Source: Nat Commun. 2023 May 25;14:3028. doi: 10.1038/s41467-023-38807-9 (PMC10212943; doi:10.1038/s41467-023-38807-9)
Supplement: Supplementary file 4 — Source Data [file 41467_2023_38807_MOESM4_ESM.xlsx]

## Sheet: fig_1_e_left
Dynamics population internal fluorescence
	time_int=0	IF_int=0	time_int=low	IF_int=low	time_int=high	IF_int=high
	-16.1439	-8.45889e-05	-16.1439	-8.45889e-05	-16.1439	-8.45889e-05
	-16.1439	-0.00054979	-16.1439	-0.00054979	-16.1439	-0.00054979
	-16.1439	-0.00127292	-16.1439	-0.00127292	-16.1439	-0.00127292
	-16.1439	-0.000139395	-16.1439	-0.000139395	-16.1439	-0.000139395
	-16.1439	0.000154177	-16.1439	0.000154177	-16.1439	0.000154177
	-16.1439	0.000382893	-16.1439	0.000382893	-16.1439	0.000382893
	-16.1439	0.00031626	-16.1439	0.00031626	-16.1439	0.00031626
	-16.1439	-0.000786082	-16.1439	-0.000786082	-16.1439	-0.000786082
	-16.1439	-0.00116038	-16.1439	-0.00116038	-16.1439	-0.00116038
	-16.1439	0.00456471	-16.1439	0.00456471	-16.1439	0.00456471
	-16.1439	-0.000481455	-16.1439	-0.000481455	-16.1439	-0.000481455
	-16.1439	-0.000330911	-16.1439	-0.000330911	-16.1439	-0.000330911
	-16.1439	-0.00043785	-16.1439	-0.00043785	-16.1439	-0.00043785
	-16.1439	-0.00103006	-16.1439	-0.00103006	-16.1439	-0.00103006
	-16.1439	0.000102265	-16.1439	0.000102265	-16.1439	0.000102265
	-16.1439	0.00119669	-16.1439	0.00119669	-16.1439	0.00119669
	-16.1439	0.000847142	-16.1439	0.000847142	-16.1439	0.000847142
	-16.1439	0.00243104	-16.1439	0.00243104	-16.1439	0.00243104
	-16.1439	0.00166009	-16.1439	0.00166009	-16.1439	0.00166009
	-16.1439	0.00114066	-16.1439	0.00114066	-16.1439	0.00114066
	-16.1439	0.000909074	-16.1439	0.000909074	-16.1439	0.000909074
	-16.1439	3.39377e-05	-16.1439	3.39377e-05	-16.1439	3.39377e-05
	-16.1439	4.44225e-05	-16.1439	4.44225e-05	-16.1439	4.44225e-05
	-16.1439	-0.000284945	-16.1439	-0.000284945	-16.1439	-0.000284945
	-16.1439	-0.000620434	-16.1439	-0.000620434	-16.1439	-0.000620434
	-16.1439	5.06876e-05	-16.1439	5.06876e-05	-16.1439	5.06876e-05
	-16.1439	-0.000577533	-16.1439	-0.000577533	-16.1439	-0.000577533
	-16.1439	0.00050896	-16.1439	0.00050896	-16.1439	0.00050896
	-16.1439	5.40829e-05	-16.1439	5.40829e-05	-16.1439	5.40829e-05
	-16.1439	0.00128113	-16.1439	0.00128113	-16.1439	0.00128113
	-16.1439	-0.000803752	-16.1439	-0.000803752	-16.1439	-0.000803752
	-16.1439	-0.000292269	-16.1439	-0.000292269	-16.1439	-0.000292269
	-16.1439	-0.000423867	-16.1439	-0.000423867	-16.1439	-0.000423867
	-16.1439	7.51918e-05	-16.1439	7.51918e-05	-16.1439	7.51918e-05
	-16.1439	-0.00110719	-16.1439	-0.00110719	-16.1439	-0.00110719
	-16.1439	-0.000848	-16.1439	-0.000848	-16.1439	-0.000848
	-16.1439	0.000498967	-16.1439	0.000498967	-16.1439	0.000498967
	-16.1439	0.000554216	-16.1439	0.000554216	-16.1439	0.000554216
	-16.1439	7.34132e-05	-16.1439	7.34132e-05	-16.1439	7.34132e-05
	-16.1439	0.000106647	-16.1439	0.000106647	-16.1439	0.000106647
	-16.1439	-0.000194618	-16.1439	-0.000194618	-16.1439	-0.000194618
	-16.1439	-0.000556529	-16.1439	-0.000556529	-16.1439	-0.000556529
	-16.1439	-0.000429226	-16.1439	-0.000429226	-16.1439	-0.000429226
	-16.1439	0.000446929	-16.1439	0.000446929	-16.1439	0.000446929
	-16.1439	-0.000139756	-16.1439	-0.000139756	-16.1439	-0.000139756
	-16.1439	-0.00116297	-16.1439	-0.00116297	-16.1439	-0.00116297
	-16.1439	0.000612894	-16.1439	0.000612894	-16.1439	0.000612894
	-16.1439	-3.27394e-05	-16.1439	-3.27394e-05	-16.1439	-3.27394e-05
	-16.1439	0.00101929	-16.1439	0.00101929	-16.1439	0.00101929
	-16.1439	-0.000969783	-16.1439	-0.000969783	-16.1439	-0.000969783
	-16.1439	0.000658275	-16.1439	0.000658275	-16.1439	0.000658275
	-16.1439	-0.000115248	-16.1439	-0.000115248	-16.1439	-0.000115248
	-16.1439	0.000219769	-16.1439	0.000219769	-16.1439	0.000219769
	-16.1439	0.000113067	-16.1439	0.000113067	-16.1439	0.000113067
	-16.1439	-0.000166065	-16.1439	-0.000166065	-16.1439	-0.000166065
	-16.1439	0.000779139	-16.1439	0.000779139	-16.1439	0.000779139
	-16.1439	-0.000683143	-16.1439	-0.000683143	-16.1439	-0.000683143
	-16.1439	0.00248545	-16.1439	0.00248545	-16.1439	0.00248545
	-16.1439	0.000529779	-16.1439	0.000529779	-16.1439	0.000529779
	-16.1439	0.000722761	-16.1439	0.000722761	-16.1439	0.000722761
	-16.1439	-0.000534435	-16.1439	-0.000534435	-16.1439	-0.000534435
	-16.1439	-0.000466844	-16.1439	-0.000466844	-16.1439	-0.000466844
	-16.1439	0.000315204	-16.1439	0.000315204	-16.1439	0.000315204
	-16.1439	0.00333687	-16.1439	0.00333687	-16.1439	0.00333687
	-16.1439	-0.000568087	-16.1439	-0.000568087	-16.1439	-0.000568087
	-16.1439	-0.00146298	-16.1439	-0.00146298	-16.1439	-0.00146298
	-16.1439	0.00121122	-16.1439	0.00121122	-16.1439	0.00121122
	-16.1439	0.00036246	-16.1439	0.00036246	-16.1439	0.00036246
	-16.1439	0.000250375	-16.1439	0.000250375	-16.1439	0.000250375
	-16.1439	0.000869027	-16.1439	0.000869027	-16.1439	0.000869027
	-16.1439	-0.000156795	-16.1439	-0.000156795	-16.1439	-0.000156795
	-16.1439	-0.00043782	-16.1439	-0.00043782	-16.1439	-0.00043782
	-16.1439	-0.000707404	-16.1439	-0.000707404	-16.1439	-0.000707404
	-16.1439	4.8843e-05	-16.1439	4.8843e-05	-16.1439	4.8843e-05
	-16.1439	0.000228435	-16.1439	0.000228435	-16.1439	0.000228435
	-16.1439	-6.27044e-05	-16.1439	-6.27044e-05	-16.1439	-6.27044e-05
	-16.1439	-0.000693557	-16.1439	-0.000693557	-16.1439	-0.000693557
	-16.1439	0.000438234	-16.1439	0.000438234	-16.1439	0.000438234
	-16.1439	-0.000552638	-16.1439	-0.000552638	-16.1439	-0.000552638
	-16.1439	0.00203166	-16.1439	0.00203166	-16.1439	0.00203166
	-16.1439	0.000283381	-16.1439	0.000283381	-16.1439	0.000283381
	-16.1439	-0.000150804	-16.1439	-0.000150804	-16.1439	-0.000150804
	-16.1439	-0.000806936	-16.1439	-0.000806936	-16.1439	-0.000806936
	-16.1439	0.00223761	-16.1439	0.00223761	-16.1439	0.00223761
	-16.1439	-0.000557291	-16.1439	-0.000557291	-16.1439	-0.000557291
	-16.1439	0.000316454	-16.1439	0.000316454	-16.1439	0.000316454
	-16.1439	-0.000784668	-16.1439	-0.000784668	-16.1439	-0.000784668
	-16.1439	0.00137038	-16.1439	0.00137038	-16.1439	0.00137038
	-16.1439	0.000115812	-16.1439	0.000115812	-16.1439	0.000115812
	-16.1439	0.000957598	-16.1439	0.000957598	-16.1439	0.000957598
	-16.1439	0.00011618	-16.1439	0.00011618	-16.1439	0.00011618
	-16.1439	-0.000587556	-16.1439	-0.000587556	-16.1439	-0.000587556
	-16.1439	-0.000237498	-16.1439	-0.000237498	-16.1439	-0.000237498
	-16.1439	0.000488442	-16.1439	0.000488442	-16.1439	0.000488442
	-16.1439	-0.000336725	-16.1439	-0.000336725	-16.1439	-0.000336725
	-16.1439	0.00033677	-16.1439	0.00033677	-16.1439	0.00033677
	-16.1439	-0.000511512	-16.1439	-0.000511512	-16.1439	-0.000511512
	-16.1439	-0.00181494	-16.1439	-0.00181494	-16.1439	-0.00181494
	-16.1439	-0.00101879	-16.1439	-0.00101879	-16.1439	-0.00101879
	-16.1439	-0.000277828	-16.1439	-0.000277828	-16.1439	-0.000277828
	-16.1439	-0.000755624	-16.1439	-0.000755624	-16.1439	-0.000755624
	-16.1439	0.00211587	-16.1439	0.00211587	-16.1439	0.00211587
	-16.1439	0.00477826	-16.1439	0.00477826	-16.1439	0.00477826
	-16.1439	0.000762695	-16.1439	0.000762695	-16.1439	0.000762695
	-16.1439	6.83366e-05	-16.1439	6.83366e-05	-16.1439	6.83366e-05
	-16.1439	0.000374379	-16.1439	0.000374379	-16.1439	0.000374379
	-16.1439	-0.000168416	-16.1439	-0.000168416	-16.1439	-0.000168416
	-16.1439	-0.00122648	-16.1439	-0.00122648	-16.1439	-0.00122648
	-16.1439	-5.87541e-05	-16.1439	-5.87541e-05	-16.1439	-5.87541e-05
	-16.1439	-6.76363e-05	-16.1439	-6.76363e-05	-16.1439	-6.76363e-05
	-16.1439	-0.000508065	-16.1439	-0.000508065	-16.1439	-0.000508065
	-16.1439	-0.000519913	-16.1439	-0.000519913	-16.1439	-0.000519913
	-16.1439	-0.000984188	-16.1439	-0.000984188	-16.1439	-0.000984188
	-16.1439	-0.000761274	-16.1439	-0.000761274	-16.1439	-0.000761274
	-16.1439	0.000273186	-16.1439	0.000273186	-16.1439	0.000273186
	-16.1439	-0.000819546	-16.1439	-0.000819546	-16.1439	-0.000819546
	-16.1439	0.000241343	-16.1439	0.000241343	-16.1439	0.000241343
	-16.1439	-0.000352296	-16.1439	-0.000352296	-16.1439	-0.000352296
	-16.1439	0.000504947	-16.1439	0.000504947	-16.1439	0.000504947
	-16.1439	-3.37554e-05	-16.1439	-3.37554e-05	-16.1439	-3.37554e-05
	-16.1439	0.000862286	-16.1439	0.000862286	-16.1439	0.000862286
	-16.1439	0.000167291	-16.1439	0.000167291	-16.1439	0.000167291
	-16.1439	-0.00198131	-16.1439	-0.00198131	-16.1439	-0.00198131
	-16.1439	5.64898e-05	-16.1439	5.64898e-05	-16.1439	5.64898e-05
	-16.1439	0.00140749	-16.1439	0.00140749	-16.1439	0.00140749
	-16.1439	0.000152359	-16.1439	0.000152359	-16.1439	0.000152359
	-16.1439	0.00112073	-16.1439	0.00112073	-16.1439	0.00112073
	-16.1439	7.74601e-05	-16.1439	7.74601e-05	-16.1439	7.74601e-05
	-16.1439	-0.000831357	-16.1439	-0.000831357	-16.1439	-0.000831357
	-16.1439	-0.000617344	-16.1439	-0.000617344	-16.1439	-0.000617344
	-16.1439	-0.000455384	-16.1439	-0.000455384	-16.1439	-0.000455384
	-16.1439	-0.000558894	-16.1439	-0.000558894	-16.1439	-0.000558894
	-16.1439	1.86312e-06	-16.1439	1.86312e-06	-16.1439	1.86312e-06
	-16.1439	-0.000541114	-16.1439	-0.000541114	-16.1439	-0.000541114
	-16.1439	-0.00072742	-16.1439	-0.00072742	-16.1439	-0.00072742
	-16.1439	0.000227522	-16.1439	0.000227522	-16.1439	0.000227522
	-16.1439	-0.00129002	-16.1439	-0.00129002	-16.1439	-0.00129002
	-16.1439	-0.000223161	-16.1439	-0.000223161	-16.1439	-0.000223161
	-16.1439	-0.000975669	-16.1439	-0.000975669	-16.1439	-0.000975669
	-16.1439	0.00179098	-16.1439	0.00179098	-16.1439	0.00179098
	-16.1439	0.00027807	-16.1439	0.00027807	-16.1439	0.00027807
	-16.1439	-0.000582631	-16.1439	-0.000582631	-16.1439	-0.000582631
	-16.1439	-9.68126e-05	-16.1439	-9.68126e-05	-16.1439	-9.68126e-05
	-16.1439	-0.000518836	-16.1439	-0.000518836	-16.1439	-0.000518836
	-16.1439	-0.000939211	-16.1439	-0.000939211	-16.1439	-0.000939211
	-16.1439	0.000107153	-16.1439	0.000107153	-16.1439	0.000107153
	-16.1439	0.000508149	-16.1439	0.000508149	-16.1439	0.000508149
	-16.1439	0.00124688	-16.1439	0.00124688	-16.1439	0.00124688
	-16.1439	0.000148636	-16.1439	0.000148636	-16.1439	0.000148636
	-16.1439	-0.00109695	-16.1439	-0.00109695	-16.1439	-0.00109695
	-16.1439	-0.00110013	-16.1439	-0.00110013	-16.1439	-0.00110013
	-16.1439	0.000836492	-16.1439	0.000836492	-16.1439	0.000836492
	-16.1439	-0.000125704	-16.1439	-0.000125704	-16.1439	-0.000125704
	-16.1439	0.00047303	-16.1439	0.00047303	-16.1439	0.00047303
	-16.1439	0.000460102	-16.1439	0.000460102	-16.1439	0.000460102
	-16.1439	-0.00042	-16.1439	-0.00042	-16.1439	-0.00042
	-16.1439	-0.00221469	-16.1439	-0.00221469	-16.1439	-0.00221469
	-16.1439	0.000728595	-16.1439	0.000728595	-16.1439	0.000728595
	-16.1439	-0.00028071	-16.1439	-0.00028071	-16.1439	-0.00028071
	-16.1439	0.000767754	-16.1439	0.000767754	-16.1439	0.000767754
	-16.1439	-0.00129784	-16.1439	-0.00129784	-16.1439	-0.00129784
	-16.1439	-0.000369389	-16.1439	-0.000369389	-16.1439	-0.000369389
	-16.1439	0.0016931	-16.1439	0.0016931	-16.1439	0.0016931
	-16.1439	-0.000303061	-16.1439	-0.000303061	-16.1439	-0.000303061
	-16.1439	0.000167333	-16.1439	0.000167333	-16.1439	0.000167333
	-16.1439	2.47878e-05	-16.1439	2.47878e-05	-16.1439	2.47878e-05
	-16.1439	-0.000687869	-16.1439	-0.000687869	-16.1439	-0.000687869
	-16.1439	0.000134566	-16.1439	0.000134566	-16.1439	0.000134566
	-16.1439	0.00108185	-16.1439	0.00108185	-16.1439	0.00108185
	-16.1439	0.00165663	-16.1439	0.00165663	-16.1439	0.00165663
	-16.1439	-0.00114341	-16.1439	-0.00114341	-16.1439	-0.00114341
	-16.1439	0.00141954	-16.1439	0.00141954	-16.1439	0.00141954
	-16.1439	0.000345508	-16.1439	0.000345508	-16.1439	0.000345508
	-16.1439	0.000643677	-16.1439	0.000643677	-16.1439	0.000643677
	-16.1439	-0.000518842	-16.1439	-0.000518842	-16.1439	-0.000518842
	-16.1439	0.000847085	-16.1439	0.000847085	-16.1439	0.000847085
	-16.1439	0.00128309	-16.1439	0.00128309	-16.1439	0.00128309
	-16.1439	-0.000282204	-16.1439	-0.000282204	-16.1439	-0.000282204
	-16.1439	-0.00037334	-16.1439	-0.00037334	-16.1439	-0.00037334
	-16.1439	0.00151344	-16.1439	0.00151344	-16.1439	0.00151344
	-16.1439	0.00117741	-16.1439	0.00117741	-16.1439	0.00117741
	-16.1439	0.000202542	-16.1439	0.000202542	-16.1439	0.000202542
	-16.1439	0.00251092	-16.1439	0.00251092	-16.1439	0.00251092
	-16.1439	0.000256038	-16.1439	0.000256038	-16.1439	0.000256038
	-16.1439	0.0011321	-16.1439	0.0011321	-16.1439	0.0011321
	-16.1439	0.000759854	-16.1439	0.000759854	-16.1439	0.000759854
	-16.1439	-0.000603499	-16.1439	-0.000603499	-16.1439	-0.000603499
	-16.1439	0.000615268	-16.1439	0.000615268	-16.1439	0.000615268
	-16.1439	-0.000717401	-16.1439	-0.000717401	-16.1439	-0.000717401
	-16.1439	0.000110401	-16.1439	0.000110401	-16.1439	0.000110401
	-16.1439	-0.000751571	-16.1439	-0.000751571	-16.1439	-0.000751571
	-16.1439	-0.00107693	-16.1439	-0.00107693	-16.1439	-0.00107693
	-16.1439	-0.000960055	-16.1439	-0.000960055	-16.1439	-0.000960055
	-16.1439	0.000785571	-16.1439	0.000785571	-16.1439	0.000785571
	-16.1439	0.000570633	-16.1439	0.000570633	-16.1439	0.000570633
	-16.1439	-0.0013074	-16.1439	-0.0013074	-16.1439	-0.0013074
	-16.1439	0.00160312	-16.1439	0.00160312	-16.1439	0.00160312
	-16.1439	-0.00036855	-16.1439	-0.00036855	-16.1439	-0.00036855
	-16.1439	-0.000360753	-16.1439	-0.000360753	-16.1439	-0.000360753
	-16.1439	0.00130812	-16.1439	0.00130812	-16.1439	0.00130812
	-16.1439	-4.84693e-05	-16.1439	-4.84693e-05	-16.1439	-4.84693e-05
	-16.1439	5.88664e-05	-16.1439	5.88664e-05	-16.1439	5.88664e-05
	-16.1439	0.00331671	-16.1439	0.00331671	-16.1439	0.00331671
	-16.1439	-0.00079692	-16.1439	-0.00079692	-16.1439	-0.00079692
	-16.1439	-0.0013247	-16.1439	-0.0013247	-16.1439	-0.0013247
	-16.1439	-0.00140586	-16.1439	-0.00140586	-16.1439	-0.00140586
	-16.1439	-0.000202533	-16.1439	-0.000202533	-16.1439	-0.000202533
	-16.1439	0.00116319	-16.1439	0.00116319	-16.1439	0.00116319
	-16.1439	0.000483363	-16.1439	0.000483363	-16.1439	0.000483363
	-16.1439	0.000153697	-16.1439	0.000153697	-16.1439	0.000153697
	-16.1439	0.00200397	-16.1439	0.00200397	-16.1439	0.00200397
	-16.1439	0.000750686	-16.1439	0.000750686	-16.1439	0.000750686
	-16.1439	0.000224825	-16.1439	0.000224825	-16.1439	0.000224825
	-16.1439	-0.000924335	-16.1439	-0.000924335	-16.1439	-0.000924335
	-16.1439	0.000227393	-16.1439	0.000227393	-16.1439	0.000227393
	-16.1439	5.72254e-05	-16.1439	5.72254e-05	-16.1439	5.72254e-05
	-16.1439	-0.000857864	-16.1439	-0.000857864	-16.1439	-0.000857864
	-16.1439	-0.000459787	-16.1439	-0.000459787	-16.1439	-0.000459787
	-16.1439	0.000727554	-16.1439	0.000727554	-16.1439	0.000727554
	-16.1439	-0.00107563	-16.1439	-0.00107563	-16.1439	-0.00107563
	-16.1439	0.000172401	-16.1439	0.000172401	-16.1439	0.000172401
	-16.1439	-0.000295395	-16.1439	-0.000295395	-16.1439	-0.000295395
	-16.1439	-0.000510167	-16.1439	-0.000510167	-16.1439	-0.000510167
	-16.1439	0.000514436	-16.1439	0.000514436	-16.1439	0.000514436
	-16.1439	0.00281606	-16.1439	0.00281606	-16.1439	0.00281606
	-16.1439	-6.27324e-05	-16.1439	-6.27324e-05	-16.1439	-6.27324e-05
	-16.1439	0.00135286	-16.1439	0.00135286	-16.1439	0.00135286
	-16.1439	-0.00175729	-16.1439	-0.00175729	-16.1439	-0.00175729
	-16.1439	-0.000364127	-16.1439	-0.000364127	-16.1439	-0.000364127
	-16.1439	1.38806e-05	-16.1439	1.38806e-05	-16.1439	1.38806e-05
	-16.1439	2.54592e-07	-16.1439	2.54592e-07	-16.1439	2.54592e-07
	-16.1439	0.000116633	-16.1439	0.000116633	-16.1439	0.000116633
	-16.1439	0.00118089	-16.1439	0.00118089	-16.1439	0.00118089
	-16.1439	-0.00016316	-16.1439	-0.00016316	-16.1439	-0.00016316
	-16.1439	0.0016286	-16.1439	0.0016286	-16.1439	0.0016286
	-16.1439	-0.000521352	-16.1439	-0.000521352	-16.1439	-0.000521352
	-16.1439	-0.00165513	-16.1439	-0.00165513	-16.1439	-0.00165513
	-16.1439	-0.00113407	-16.1439	-0.00113407	-16.1439	-0.00113407
	-16.1439	0.000391308	-16.1439	0.000391308	-16.1439	0.000391308
	-16.1439	-1.8314e-05	-16.1439	-1.8314e-05	-16.1439	-1.8314e-05
	-16.1439	0.00165957	-16.1439	0.00165957	-16.1439	0.00165957
	-16.1439	-0.000407526	-16.1439	-0.000407526	-16.1439	-0.000407526
	-16.1439	-7.92834e-05	-16.1439	-7.92834e-05	-16.1439	-7.92834e-05
	-16.1439	-0.000291521	-16.1439	-0.000291521	-16.1439	-0.000291521
	-16.1439	-0.000573023	-16.1439	-0.000573023	-16.1439	-0.000573023
	-16.1439	2.16825e-05	-16.1439	2.16825e-05	-16.1439	2.16825e-05
	-16.1439	9.27524e-05	-16.1439	9.27524e-05	-16.1439	9.27524e-05
	-16.1439	0.00099814	-16.1439	0.00099814	-16.1439	0.00099814
	-16.1439	-0.000816361	-16.1439	-0.000816361	-16.1439	-0.000816361
	-16.1439	0.000336826	-16.1439	0.000336826	-16.1439	0.000336826
	-16.1439	-0.000874901	-16.1439	-0.000874901	-16.1439	-0.000874901
	-16.1439	0.000979681	-16.1439	0.000979681	-16.1439	0.000979681
	-16.1439	0.000359709	-16.1439	0.000359709	-16.1439	0.000359709
	-16.1439	-0.000990651	-16.1439	-0.000990651	-16.1439	-0.000990651
	-16.1439	-0.000565716	-16.1439	-0.000565716	-16.1439	-0.000565716
	-16.1439	0.00102709	-16.1439	0.00102709	-16.1439	0.00102709
	-16.1439	0.00163824	-16.1439	0.00163824	-16.1439	0.00163824
	-16.1439	-0.000140969	-16.1439	-0.000140969	-16.1439	-0.000140969
	-16.1439	0.000277861	-16.1439	0.000277861	-16.1439	0.000277861
	-16.1439	0.00291159	-16.1439	0.00291159	-16.1439	0.00291159
	-16.1439	0.000779461	-16.1439	0.000779461	-16.1439	0.000779461
	-16.1439	-0.000381604	-16.1439	-0.000381604	-16.1439	-0.000381604
	-16.1439	-0.0001569	-16.1439	-0.0001569	-16.1439	-0.0001569
	-16.1439	0.000247398	-16.1439	0.000247398	-16.1439	0.000247398
	-16.1439	0.00153757	-16.1439	0.00153757	-16.1439	0.00153757
	-16.1439	-0.000437459	-16.1439	-0.000437459	-16.1439	-0.000437459
	-16.1439	0.00117617	-16.1439	0.00117617	-16.1439	0.00117617
	-16.1439	0.00136457	-16.1439	0.00136457	-16.1439	0.00136457
	-16.1439	0.00148838	-16.1439	0.00148838	-16.1439	0.00148838
	-16.1439	0.00123904	-16.1439	0.00123904	-16.1439	0.00123904
	-16.1439	0.000312582	-16.1439	0.000312582	-16.1439	0.000312582
	-16.1439	-0.000318209	-16.1439	-0.000318209	-16.1439	-0.000318209
	-16.1439	-0.00102705	-16.1439	-0.00102705	-16.1439	-0.00102705
	-16.1439	-8.09159e-05	-16.1439	-8.09159e-05	-16.1439	-8.09159e-05
	-16.1439	0.000967412	-16.1439	0.000967412	-16.1439	0.000967412
	-16.1439	-0.00142345	-16.1439	-0.00142345	-16.1439	-0.00142345
	-16.1439	0.000686345	-16.1439	0.000686345	-16.1439	0.000686345
	-16.1439	0.00162435	-16.1439	0.00162435	-16.1439	0.00162435
	-16.1439	-0.00142226	-16.1439	-0.00142226	-16.1439	-0.00142226
	-16.1439	0.00143563	-16.1439	0.00143563	-16.1439	0.00143563
	-16.1439	-0.000264203	-16.1439	-0.000264203	-16.1439	-0.000264203
	-16.1439	0.000711296	-16.1439	0.000711296	-16.1439	0.000711296
	-16.1439	0.000139146	-16.1439	0.000139146	-16.1439	0.000139146
	-16.1439	0.00124938	-16.1439	0.00124938	-16.1439	0.00124938
	-16.1439	-0.000132149	-16.1439	-0.000132149	-16.1439	-0.000132149
	-16.1439	8.06768e-05	-16.1439	8.06768e-05	-16.1439	8.06768e-05
	-16.1439	0.0018583	-16.1439	0.0018583	-16.1439	0.0018583
	-16.1439	0.000183537	-16.1439	0.000183537	-16.1439	0.000183537
	-16.1439	-0.000914408	-16.1439	-0.000914408	-16.1439	-0.000914408
	-16.1439	0.00040243	-16.1439	0.00040243	-16.1439	0.00040243
	-16.1439	0.000702842	-16.1439	0.000702842	-16.1439	0.000702842
	-16.1439	2.31436e-05	-16.1439	2.31436e-05	-16.1439	2.31436e-05
	-16.1439	-0.00177048	-16.1439	-0.00177048	-16.1439	-0.00177048
	-16.1439	0.000571204	-16.1439	0.000571204	-16.1439	0.000571204
	-16.1439	0.000374628	-16.1439	0.000374628	-16.1439	0.000374628
	-16.1439	-0.000181681	-16.1439	-0.000181681	-16.1439	-0.000181681
	-16.1439	-0.000913948	-16.1439	-0.000913948	-16.1439	-0.000913948
	-16.1439	-0.000418188	-16.1439	-0.000418188	-16.1439	-0.000418188
	-16.1439	-0.000252684	-16.1439	-0.000252684	-16.1439	-0.000252684
	-16.1439	-0.00145452	-16.1439	-0.00145452	-16.1439	-0.00145452
	-16.1439	0.00143742	-16.1439	0.00143742	-16.1439	0.00143742
	-16.1439	0.00027535	-16.1439	0.00027535	-16.1439	0.00027535
	-16.1439	-0.00243236	-16.1439	-0.00243236	-16.1439	-0.00243236
	-16.1439	0.000365515	-16.1439	0.000365515	-16.1439	0.000365515
	-16.1439	0.000637136	-16.1439	0.000637136	-16.1439	0.000637136
	-16.1439	-0.00171031	-16.1439	-0.00171031	-16.1439	-0.00171031
	-16.1439	-0.000502274	-16.1439	-0.000502274	-16.1439	-0.000502274
	-16.1439	0.000436123	-16.1439	0.000436123	-16.1439	0.000436123
	-16.1439	0.00206709	-16.1439	0.00206709	-16.1439	0.00206709
	-16.1439	0.000997354	-16.1439	0.000997354	-16.1439	0.000997354
	-16.1439	0.000744426	-16.1439	0.000744426	-16.1439	0.000744426
	-16.1439	0.000160011	-16.1439	0.000160011	-16.1439	0.000160011
	-16.1439	0.000480415	-16.1439	0.000480415	-16.1439	0.000480415
	-16.1439	-0.000592006	-16.1439	-0.000592006	-16.1439	-0.000592006
	-16.1439	6.32635e-06	-16.1439	6.32635e-06	-16.1439	6.32635e-06
	-16.1439	0.00114049	-16.1439	0.00114049	-16.1439	0.00114049
	-16.1439	0.000440303	-16.1439	0.000440303	-16.1439	0.000440303
	-16.1439	-0.000112948	-16.1439	-0.000112948	-16.1439	-0.000112948
	-16.1439	0.00294447	-16.1439	0.00294447	-16.1439	0.00294447
	-16.1439	-0.000805217	-16.1439	-0.000805217	-16.1439	-0.000805217
	-16.1439	-0.000777394	-16.1439	-0.000777394	-16.1439	-0.000777394
	-16.1439	-0.00118627	-16.1439	-0.00118627	-16.1439	-0.00118627
	-16.1439	-0.000756815	-16.1439	-0.000756815	-16.1439	-0.000756815
	-16.1439	0.00113552	-16.1439	0.00113552	-16.1439	0.00113552
	-16.1439	-0.00072983	-16.1439	-0.00072983	-16.1439	-0.00072983
	-16.1439	0.000855008	-16.1439	0.000855008	-16.1439	0.000855008
	-16.1439	0.000178664	-16.1439	0.000178664	-16.1439	0.000178664
	-16.1439	-0.00109226	-16.1439	-0.00109226	-16.1439	-0.00109226
	-16.1439	0.00146201	-16.1439	0.00146201	-16.1439	0.00146201
	-16.1439	-0.000369408	-16.1439	-0.000369408	-16.1439	-0.000369408
	-16.1439	-0.000837992	-16.1439	-0.000837992	-16.1439	-0.000837992
	-16.1439	-0.000393106	-16.1439	-0.000393106	-16.1439	-0.000393106
	-16.1439	0.000894796	-16.1439	0.000894796	-16.1439	0.000894796
	-16.1439	0.000183063	-16.1439	0.000183063	-16.1439	0.000183063
	-16.1439	-0.00110921	-16.1439	-0.00110921	-16.1439	-0.00110921
	-16.1439	0.00042885	-16.1439	0.00042885	-16.1439	0.00042885
	-16.1439	-0.00125354	-16.1439	-0.00125354	-16.1439	-0.00125354
	-16.1439	-0.00104247	-16.1439	-0.00104247	-16.1439	-0.00104247
	-16.1439	0.000193084	-16.1439	0.000193084	-16.1439	0.000193084
	-16.1439	-0.000309841	-16.1439	-0.000309841	-16.1439	-0.000309841
	-16.1439	0.00113252	-16.1439	0.00113252	-16.1439	0.00113252
	-16.1439	0.00108677	-16.1439	0.00108677	-16.1439	0.00108677
	-16.1439	0.000378309	-16.1439	0.000378309	-16.1439	0.000378309
	-16.1439	0.00273258	-16.1439	0.00273258	-16.1439	0.00273258
	-16.1439	0.00456693	-16.1439	0.00456693	-16.1439	0.00456693
	-16.1439	7.14123e-05	-16.1439	7.14123e-05	-16.1439	7.14123e-05
	-16.1439	0.00105618	-16.1439	0.00105618	-16.1439	0.00105618
	-16.1439	0.00124113	-16.1439	0.00124113	-16.1439	0.00124113
	-16.1439	0.000474073	-16.1439	0.000474073	-16.1439	0.000474073
	-16.1439	-0.00130998	-16.1439	-0.00130998	-16.1439	-0.00130998
	-16.1439	0.00206528	-16.1439	0.00206528	-16.1439	0.00206528
	-16.1439	0.000397196	-16.1439	0.000397196	-16.1439	0.000397196
	-16.1439	0.000378438	-16.1439	0.000378438	-16.1439	0.000378438
	-16.1439	-0.0008137	-16.1439	-0.0008137	-16.1439	-0.0008137
	-16.1439	0.000626305	-16.1439	0.000626305	-16.1439	0.000626305
	-16.1439	0.00034213	-16.1439	0.00034213	-16.1439	0.00034213
	-16.1439	-0.00083931	-16.1439	-0.00083931	-16.1439	-0.00083931
	-16.1439	0.00104629	-16.1439	0.00104629	-16.1439	0.00104629
	-16.1439	0.000770431	-16.1439	0.000770431	-16.1439	0.000770431
	-16.1439	3.42704e-05	-16.1439	3.42704e-05	-16.1439	3.42704e-05
	-16.1439	-0.000182471	-16.1439	-0.000182471	-16.1439	-0.000182471
	-16.1439	-6.83641e-05	-16.1439	-6.83641e-05	-16.1439	-6.83641e-05
	-16.1439	-0.000300908	-16.1439	-0.000300908	-16.1439	-0.000300908
	-16.1439	0.00194675	-16.1439	0.00194675	-16.1439	0.00194675
	-16.1439	0.00213624	-16.1439	0.00213624	-16.1439	0.00213624
	-16.1439	0.000588732	-16.1439	0.000588732	-16.1439	0.000588732
	-16.1439	0.00133095	-16.1439	0.00133095	-16.1439	0.00133095
	-16.1439	7.15526e-05	-16.1439	7.15526e-05	-16.1439	7.15526e-05
	-16.1439	0.000528553	-16.1439	0.000528553	-16.1439	0.000528553
	-16.1439	0.00105819	-16.1439	0.00105819	-16.1439	0.00105819
	-16.1439	-0.000356285	-16.1439	-0.000356285	-16.1439	-0.000356285
	-16.1439	-0.00171801	-16.1439	-0.00171801	-16.1439	-0.00171801
	-16.1439	4.21546e-05	-16.1439	4.21546e-05	-16.1439	4.21546e-05
	-16.1439	0.00178152	-16.1439	0.00178152	-16.1439	0.00178152
	-16.1439	-0.000233672	-16.1439	-0.000233672	-16.1439	-0.000233672
	-16.1439	0.000437829	-16.1439	0.000437829	-16.1439	0.000437829
	-16.1439	-9.46888e-05	-16.1439	-9.46888e-05	-16.1439	-9.46888e-05
	-16.1439	0.000121464	-16.1439	0.000121464	-16.1439	0.000121464
	-16.1439	-0.00104173	-16.1439	-0.00104173	-16.1439	-0.00104173
	-16.1439	0.00197516	-16.1439	0.00197516	-16.1439	0.00197516
	-16.1439	0.0024598	-16.1439	0.0024598	-16.1439	0.0024598
	-16.1439	-0.000741708	-16.1439	-0.000741708	-16.1439	-0.000741708
	-16.1439	0.000444687	-16.1439	0.000444687	-16.1439	0.000444687
	-16.1439	0.000597301	-16.1439	0.000597301	-16.1439	0.000597301
	-16.1439	0.000549891	-16.1439	0.000549891	-16.1439	0.000549891
	-16.1439	0.00127574	-16.1439	0.00127574	-16.1439	0.00127574
	-16.1439	-0.000475314	-16.1439	-0.000475314	-16.1439	-0.000475314
	-16.1439	-0.00139511	-16.1439	-0.00139511	-16.1439	-0.00139511
	-16.1439	0.00246591	-16.1439	0.00246591	-16.1439	0.00246591
	-16.1439	0.00641437	-16.1439	0.00641437	-16.1439	0.00641437
	-16.1439	0.00053965	-16.1439	0.00053965	-16.1439	0.00053965
	-16.1439	0.000496563	-16.1439	0.000496563	-16.1439	0.000496563
	-16.1439	0.00177842	-16.1439	0.00177842	-16.1439	0.00177842
	-16.1439	0.000784961	-16.1439	0.000784961	-16.1439	0.000784961
	-16.1439	0.00110454	-16.1439	0.00110454	-16.1439	0.00110454
	-16.1439	0.0026349	-16.1439	0.0026349	-16.1439	0.0026349
	-16.1439	-7.27685e-05	-16.1439	-7.27685e-05	-16.1439	-7.27685e-05
	-16.1439	-0.00133383	-16.1439	-0.00133383	-16.1439	-0.00133383
	-16.1439	-0.00105322	-16.1439	-0.00105322	-16.1439	-0.00105322
	-16.1439	0.00252866	-16.1439	0.00252866	-16.1439	0.00252866
	-16.1439	0.00098418	-16.1439	0.00098418	-16.1439	0.00098418
	-16.1439	0.00111459	-16.1439	0.00111459	-16.1439	0.00111459
	-16.1439	0.000227208	-16.1439	0.000227208	-16.1439	0.000227208
	-16.1439	0.00477928	-16.1439	0.00477928	-16.1439	0.00477928
	-16.1439	-0.0015831	-16.1439	-0.0015831	-16.1439	-0.0015831
	-16.1439	-0.000360334	-16.1439	-0.000360334	-16.1439	-0.000360334
	-16.1439	0.000614548	-16.1439	0.000614548	-16.1439	0.000614548
	-16.1439	0.000978948	-16.1439	0.000978948	-16.1439	0.000978948
	-16.1439	0.00100908	-16.1439	0.00100908	-16.1439	0.00100908
	-16.1439	0.000916774	-16.1439	0.000916774	-16.1439	0.000916774
	-16.1439	0.00316646	-16.1439	0.00316646	-16.1439	0.00316646
	-16.1439	0.000160452	-16.1439	0.000160452	-16.1439	0.000160452
	-16.1439	0.000712507	-16.1439	0.000712507	-16.1439	0.000712507
	-16.1439	0.000309438	-16.1439	0.000309438	-16.1439	0.000309438
	-16.1439	-0.000628436	-16.1439	-0.000628436	-16.1439	-0.000628436
	-16.1439	0.000922888	-16.1439	0.000922888	-16.1439	0.000922888
	-16.1439	-0.00095443	-16.1439	-0.00095443	-16.1439	-0.00095443
	-16.1439	4.28173e-05	-16.1439	4.28173e-05	-16.1439	4.28173e-05
	-16.1439	0.00243625	-16.1439	0.00243625	-16.1439	0.00243625
	-16.1439	-0.000675611	-16.1439	-0.000675611	-16.1439	-0.000675611
	-16.1439	0.000581456	-16.1439	0.000581456	-16.1439	0.000581456
	-16.1439	-0.000642569	-16.1439	-0.000642569	-16.1439	-0.000642569
	-16.1439	-0.00152313	-16.1439	-0.00152313	-16.1439	-0.00152313
	-16.1439	-0.000234748	-16.1439	-0.000234748	-16.1439	-0.000234748
	-16.1439	0.00204286	-16.1439	0.00204286	-16.1439	0.00204286
	-16.1439	1.94955e-05	-16.1439	1.94955e-05	-16.1439	1.94955e-05
	-16.1439	-0.000156471	-16.1439	-0.000156471	-16.1439	-0.000156471
	-16.1439	0.000842524	-16.1439	0.000842524	-16.1439	0.000842524
	-16.1439	0.00191321	-16.1439	0.00191321	-16.1439	0.00191321
	-16.1439	0.00166467	-16.1439	0.00166467	-16.1439	0.00166467
	-16.1439	-0.000714638	-16.1439	-0.000714638	-16.1439	-0.000714638
	-16.1439	0.0018594	-16.1439	0.0018594	-16.1439	0.0018594
	-16.1439	-0.001694	-16.1439	-0.001694	-16.1439	-0.001694
	-16.1439	0.000238036	-16.1439	0.000238036	-16.1439	0.000238036
	-16.1439	0.00151824	-16.1439	0.00151824	-16.1439	0.00151824
	-16.1439	0.00109743	-16.1439	0.00109743	-16.1439	0.00109743
	-16.1439	-0.00120519	-16.1439	-0.00120519	-16.1439	-0.00120519
	-16.1439	0.000346514	-16.1439	0.000346514	-16.1439	0.000346514
	-16.1439	-0.000537977	-16.1439	-0.000537977	-16.1439	-0.000537977
	-16.1439	0.000253263	-16.1439	0.000253263	-16.1439	0.000253263
	-16.1439	0.000825246	-16.1439	0.000825246	-16.1439	0.000825246
	-16.1439	0.000651097	-16.1439	0.000651097	-16.1439	0.000651097
	-16.1439	0.000817512	-16.1439	0.000817512	-16.1439	0.000817512
	-16.1439	0.00113234	-16.1439	0.00113234	-16.1439	0.00113234
	-16.1439	0.0019522	-16.1439	0.0019522	-16.1439	0.0019522
	-16.1439	0.00105786	-16.1439	0.00105786	-16.1439	0.00105786
	-16.1439	-0.000257093	-16.1439	-0.000257093	-16.1439	-0.000257093
	-16.1439	0.0009152	-16.1439	0.0009152	-16.1439	0.0009152
	-16.1439	-0.00128749	-16.1439	-0.00128749	-16.1439	-0.00128749
	-16.1439	0.00101262	-16.1439	0.00101262	-16.1439	0.00101262
	-16.1439	-0.00106993	-16.1439	-0.00106993	-16.1439	-0.00106993
	-16.1439	-0.000214878	-16.1439	-0.000214878	-16.1439	-0.000214878
	-16.1439	0.00100512	-16.1439	0.00100512	-16.1439	0.00100512
	-16.1439	-0.000121587	-16.1439	-0.000121587	-16.1439	-0.000121587
	-16.1439	0.00189568	-16.1439	0.00189568	-16.1439	0.00189568
	-16.1439	0.000312962	-16.1439	0.000312962	-16.1439	0.000312962
	-16.1439	-0.000118192	-16.1439	-0.000118192	-16.1439	-0.000118192
	-16.1439	0.000319586	-16.1439	0.000319586	-16.1439	0.000319586
	-16.1439	0.00157135	-16.1439	0.00157135	-16.1439	0.00157135
	-16.1439	-0.00175839	-16.1439	-0.00175839	-16.1439	-0.00175839
	-16.1439	-0.000537314	-16.1439	-0.000537314	-16.1439	-0.000537314
	-16.1439	0.0012655	-16.1439	0.0012655	-16.1439	0.0012655
	-16.1439	-0.000417229	-16.1439	-0.000417229	-16.1439	-0.000417229
	-16.1439	-0.000790702	-16.1439	-0.000790702	-16.1439	-0.000790702
	-16.1439	0.000975464	-16.1439	0.000975464	-16.1439	0.000975464
	-16.1439	-4.84396e-05	-16.1439	-4.84396e-05	-16.1439	-4.84396e-05
	-16.1439	0.000483183	-16.1439	0.000483183	-16.1439	0.000483183
	-16.1439	-0.00129736	-16.1439	-0.00129736	-16.1439	-0.00129736
	-16.1439	-0.000230917	-16.1439	-0.000230917	-16.1439	-0.000230917
	-16.1439	-0.000871122	-16.1439	-0.000871122	-16.1439	-0.000871122
	-16.1439	-0.000261235	-16.1439	-0.000261235	-16.1439	-0.000261235
	-16.1439	-0.000935187	-16.1439	-0.000935187	-16.1439	-0.000935187
	-16.1439	-0.00014425	-16.1439	-0.00014425	-16.1439	-0.00014425
	-16.1439	0.000459298	-16.1439	0.000459298	-16.1439	0.000459298
	-16.1439	0.0026401	-16.1439	0.0026401	-16.1439	0.0026401
	-16.1439	0.00201356	-16.1439	0.00201356	-16.1439	0.00201356
	-16.1439	0.00130335	-16.1439	0.00130335	-16.1439	0.00130335
	-16.1439	0.000160006	-16.1439	0.000160006	-16.1439	0.000160006
	-16.1439	-0.000322647	-16.1439	-0.000322647	-16.1439	-0.000322647
	-16.1439	0.00150524	-16.1439	0.00150524	-16.1439	0.00150524
	-16.1439	0.000351953	-16.1439	0.000351953	-16.1439	0.000351953
	-16.1439	0.00229747	-16.1439	0.00229747	-16.1439	0.00229747
	-16.1439	0.000573525	-16.1439	0.000573525	-16.1439	0.000573525
	-16.1439	-0.00076168	-16.1439	-0.00076168	-16.1439	-0.00076168
	-16.1439	0.000236005	-16.1439	0.000236005	-16.1439	0.000236005
	-16.1439	-0.000812151	-16.1439	-0.000812151	-16.1439	-0.000812151
	-16.1439	0.00240565	-16.1439	0.00240565	-16.1439	0.00240565
	-16.1439	0.0018047	-16.1439	0.0018047	-16.1439	0.0018047
	-16.1439	-0.000739707	-16.1439	-0.000739707	-16.1439	-0.000739707
	-16.1439	0.00240322	-16.1439	0.00240322	-16.1439	0.00240322
	-16.1439	0.000632168	-16.1439	0.000632168	-16.1439	0.000632168
	-16.1439	0.00174742	-16.1439	0.00174742	-16.1439	0.00174742
	-16.1439	0.00160071	-16.1439	0.00160071	-16.1439	0.00160071
	-16.1439	0.00175622	-16.1439	0.00175622	-16.1439	0.00175622
	-16.1439	0.00137098	-16.1439	0.00137098	-16.1439	0.00137098
	-16.1439	-0.00161597	-16.1439	-0.00161597	-16.1439	-0.00161597
	-16.1439	0.00111938	-16.1439	0.00111938	-16.1439	0.00111938
	-16.1439	0.000285633	-16.1439	0.000285633	-16.1439	0.000285633
	-16.1439	0.00123956	-16.1439	0.00123956	-16.1439	0.00123956
	-16.1439	-0.00057218	-16.1439	-0.00057218	-16.1439	-0.00057218
	-16.1439	-0.000221801	-16.1439	-0.000221801	-16.1439	-0.000221801
	-16.1439	-0.000866276	-16.1439	-0.000866276	-16.1439	-0.000866276
	-16.1439	-8.25673e-05	-16.1439	-8.25673e-05	-16.1439	-8.25673e-05
	-16.1439	0.000724918	-16.1439	0.000724918	-16.1439	0.000724918
	-16.1439	0.00245862	-16.1439	0.00245862	-16.1439	0.00245862
	-16.1439	0.000653201	-16.1439	0.000653201	-16.1439	0.000653201
	-16.1439	0.000860642	-16.1439	0.000860642	-16.1439	0.000860642
	-16.1439	-0.000377435	-16.1439	-0.000377435	-16.1439	-0.000377435
	-16.1439	-0.000103156	-16.1439	-0.000103156	-16.1439	-0.000103156
	-16.1439	-0.00101104	-16.1439	-0.00101104	-16.1439	-0.00101104
	-16.1439	1.24746e-05	-16.1439	1.24746e-05	-16.1439	1.24746e-05
	-16.1439	0.000498541	-16.1439	0.000498541	-16.1439	0.000498541
	-16.1439	-0.000487572	-16.1439	-0.000487572	-16.1439	-0.000487572
	-16.1439	-0.000416864	-16.1439	-0.000416864	-16.1439	-0.000416864
	-16.1439	0.000705972	-16.1439	0.000705972	-16.1439	0.000705972
	-16.1439	-0.000515498	-16.1439	-0.000515498	-16.1439	-0.000515498
	-16.1439	0.000104828	-16.1439	0.000104828	-16.1439	0.000104828
	-16.1439	0.000162247	-16.1439	0.000162247	-16.1439	0.000162247
	-16.1439	0.00134036	-16.1439	0.00134036	-16.1439	0.00134036
	-16.1439	0.000914752	-16.1439	0.000914752	-16.1439	0.000914752
	-16.1439	0.00092298	-16.1439	0.00092298	-16.1439	0.00092298
	-16.1439	0.00131307	-16.1439	0.00131307	-16.1439	0.00131307
	-16.1439	-0.000542892	-16.1439	-0.000542892	-16.1439	-0.000542892
	-16.1439	8.25448e-05	-16.1439	8.25448e-05	-16.1439	8.25448e-05
	-16.1439	-0.000632991	-16.1439	-0.000632991	-16.1439	-0.000632991
	-16.1439	-7.62194e-05	-16.1439	-7.62194e-05	-16.1439	-7.62194e-05
	-16.1439	0.000473999	-16.1439	0.000473999	-16.1439	0.000473999
	-16.1439	-0.000512981	-16.1439	-0.000512981	-16.1439	-0.000512981
	-16.1439	-0.000397916	-16.1439	-0.000397916	-16.1439	-0.000397916
	-16.1439	-1.41531e-05	-16.1439	-1.41531e-05	-16.1439	-1.41531e-05
	-16.1439	0.00139351	-16.1439	0.00139351	-16.1439	0.00139351
	-16.1439	-0.000740092	-16.1439	-0.000740092	-16.1439	-0.000740092
	-16.1439	0.000902576	-16.1439	0.000902576	-16.1439	0.000902576
	-16.1439	-0.000311806	-16.1439	-0.000311806	-16.1439	-0.000311806
	-16.1439	0.00017718	-16.1439	0.00017718	-16.1439	0.00017718
	-16.1439	0.00151063	-16.1439	0.00151063	-16.1439	0.00151063
	-16.1439	-0.000569203	-16.1439	-0.000569203	-16.1439	-0.000569203
	-16.1439	0.000632407	-16.1439	0.000632407	-16.1439	0.000632407
	-16.1439	-0.000589426	-16.1439	-0.000589426	-16.1439	-0.000589426
	-16.1439	-0.000634903	-16.1439	-0.000634903	-16.1439	-0.000634903
	-16.1439	0.000341876	-16.1439	0.000341876	-16.1439	0.000341876
	-16.1439	-0.000738001	-16.1439	-0.000738001	-16.1439	-0.000738001
	-16.1439	-0.000528279	-16.1439	-0.000528279	-16.1439	-0.000528279
	-16.1439	-0.000502378	-16.1439	-0.000502378	-16.1439	-0.000502378
	-16.1439	0.000330533	-16.1439	0.000330533	-16.1439	0.000330533
	-16.1439	-0.000739709	-16.1439	-0.000739709	-16.1439	-0.000739709
	-16.1439	-0.000179499	-16.1439	-0.000179499	-16.1439	-0.000179499
	-16.1439	0.000539628	-16.1439	0.000539628	-16.1439	0.000539628
	-16.1439	0.000185675	-16.1439	0.000185675	-16.1439	0.000185675
	-16.1439	-0.000926723	-16.1439	-0.000926723	-16.1439	-0.000926723
	-16.1439	5.83113e-05	-16.1439	5.83113e-05	-16.1439	5.83113e-05
	-16.1439	0.00130414	-16.1439	0.00130414	-16.1439	0.00130414
	-16.1439	-0.000641651	-16.1439	-0.000641651	-16.1439	-0.000641651
	-16.1439	-0.000158899	-16.1439	-0.000158899	-16.1439	-0.000158899
	-16.1439	0.00052601	-16.1439	0.00052601	-16.1439	0.00052601
	-16.1439	-0.000575211	-16.1439	-0.000575211	-16.1439	-0.000575211
	-16.1439	-0.00107567	-16.1439	-0.00107567	-16.1439	-0.00107567
	-16.1439	-0.00042311	-16.1439	-0.00042311	-16.1439	-0.00042311
	-16.1439	0.00337212	-16.1439	0.00337212	-16.1439	0.00337212
	-16.1439	0.000324469	-16.1439	0.000324469	-16.1439	0.000324469
	-16.1439	0.000397387	-16.1439	0.000397387	-16.1439	0.000397387
	-16.1439	0.000987252	-16.1439	0.000987252	-16.1439	0.000987252
	-16.1439	-0.000934686	-16.1439	-0.000934686	-16.1439	-0.000934686
	-16.1439	0.00221707	-16.1439	0.00221707	-16.1439	0.00221707
	-16.1439	0.000273244	-16.1439	0.000273244	-16.1439	0.000273244
	-16.1439	0.000412712	-16.1439	0.000412712	-16.1439	0.000412712
	-16.1439	-0.00038253	-16.1439	-0.00038253	-16.1439	-0.00038253
	-16.1439	-0.000646381	-16.1439	-0.000646381	-16.1439	-0.000646381
	-16.1439	0.00022221	-16.1439	0.00022221	-16.1439	0.00022221
	-16.1439	0.00044068	-16.1439	0.00044068	-16.1439	0.00044068
	-16.1439	0.00262973	-16.1439	0.00262973	-16.1439	0.00262973
	-16.1439	-0.0011531	-16.1439	-0.0011531	-16.1439	-0.0011531
	-16.1439	2.83559e-05	-16.1439	2.83559e-05	-16.1439	2.83559e-05
	-16.1439	0.00250384	-16.1439	0.00250384	-16.1439	0.00250384
	-16.1439	-0.000823355	-16.1439	-0.000823355	-16.1439	-0.000823355
	-16.1439	-0.000551061	-16.1439	-0.000551061	-16.1439	-0.000551061
	-16.1439	0.00016282	-16.1439	0.00016282	-16.1439	0.00016282
	-16.1439	-0.000130855	-16.1439	-0.000130855	-16.1439	-0.000130855
	-16.1439	-0.00113744	-16.1439	-0.00113744	-16.1439	-0.00113744
	-16.1439	-0.000336036	-16.1439	-0.000336036	-16.1439	-0.000336036
	-16.1439	-0.000108559	-16.1439	-0.000108559	-16.1439	-0.000108559
	-16.1439	0.00299015	-16.1439	0.00299015	-16.1439	0.00299015
	-16.1439	0.000637742	-16.1439	0.000637742	-16.1439	0.000637742
	-16.1439	-0.000411734	-16.1439	-0.000411734	-16.1439	-0.000411734
	-16.1439	-0.00115987	-16.1439	-0.00115987	-16.1439	-0.00115987
	-16.1439	0.00257253	-16.1439	0.00257253	-16.1439	0.00257253
	-16.1439	0.00203193	-16.1439	0.00203193	-16.1439	0.00203193
	-16.1439	-0.00146361	-16.1439	-0.00146361	-16.1439	-0.00146361
	-16.1439	0.000790534	-16.1439	0.000790534	-16.1439	0.000790534
	-16.1439	-0.000218464	-16.1439	-0.000218464	-16.1439	-0.000218464
	-16.1439	-0.000442962	-16.1439	-0.000442962	-16.1439	-0.000442962
	-16.1439	0.00260022	-16.1439	0.00260022	-16.1439	0.00260022
	-16.1439	0.000167829	-16.1439	0.000167829	-16.1439	0.000167829
	-16.1439	-0.000457954	-16.1439	-0.000457954	-16.1439	-0.000457954
	-16.1439	0.00141253	-16.1439	0.00141253	-16.1439	0.00141253
	-16.1439	0.00207113	-16.1439	0.00207113	-16.1439	0.00207113
	-16.1439	-0.000571107	-16.1439	-0.000571107	-16.1439	-0.000571107
	-16.1439	0.000829334	-16.1439	0.000829334	-16.1439	0.000829334
	-16.1439	-0.000894879	-16.1439	-0.000894879	-16.1439	-0.000894879
	-16.1439	0.000664737	-16.1439	0.000664737	-16.1439	0.000664737
	-16.1439	0.000873172	-16.1439	0.000873172	-16.1439	0.000873172
	-16.1439	-0.00114106	-16.1439	-0.00114106	-16.1439	-0.00114106
	-16.1439	-0.000706926	-16.1439	-0.000706926	-16.1439	-0.000706926
	-16.1439	7.9726e-05	-16.1439	7.9726e-05	-16.1439	7.9726e-05
	-16.1439	0.00133291	-16.1439	0.00133291	-16.1439	0.00133291
	-16.1439	0.000222574	-16.1439	0.000222574	-16.1439	0.000222574
	-16.1439	0.00119056	-16.1439	0.00119056	-16.1439	0.00119056
	-16.1439	-0.000747674	-16.1439	-0.000747674	-16.1439	-0.000747674
	-16.1439	-0.000727342	-16.1439	-0.000727342	-16.1439	-0.000727342
	-16.1439	0.000885301	-16.1439	0.000885301	-16.1439	0.000885301
	-16.1439	0.00228201	-16.1439	0.00228201	-16.1439	0.00228201
	-16.1439	-0.000578352	-16.1439	-0.000578352	-16.1439	-0.000578352
	-16.1439	8.84177e-05	-16.1439	8.84177e-05	-16.1439	8.84177e-05
	-16.1439	0.000148887	-16.1439	0.000148887	-16.1439	0.000148887
	-16.1439	0.00122942	-16.1439	0.00122942	-16.1439	0.00122942
	-16.1439	0.000735045	-16.1439	0.000735045	-16.1439	0.000735045
	-16.1439	0.00229697	-16.1439	0.00229697	-16.1439	0.00229697
	-16.1439	0.000358512	-16.1439	0.000358512	-16.1439	0.000358512
	-16.1439	0.000119204	-16.1439	0.000119204	-16.1439	0.000119204
	-16.1439	0.00230671	-16.1439	0.00230671	-16.1439	0.00230671
	-16.1439	0.000946869	-16.1439	0.000946869	-16.1439	0.000946869
	-16.1439	0.00364796	-16.1439	0.00364796	-16.1439	0.00364796
	-16.1439	1.02604e-05	-16.1439	1.02604e-05	-16.1439	1.02604e-05
	-16.1439	-0.0012607	-16.1439	-0.0012607	-16.1439	-0.0012607
	-16.1439	0.000138441	-16.1439	0.000138441	-16.1439	0.000138441
	-16.1439	0.00148882	-16.1439	0.00148882	-16.1439	0.00148882
	-16.1439	-0.000646745	-16.1439	-0.000646745	-16.1439	-0.000646745
	-16.1439	-0.00127924	-16.1439	-0.00127924	-16.1439	-0.00127924
	-16.1439	0.0010419	-16.1439	0.0010419	-16.1439	0.0010419
	-16.1439	0.00112218	-16.1439	0.00112218	-16.1439	0.00112218
	-16.1439	0.000225161	-16.1439	0.000225161	-16.1439	0.000225161
	-16.1439	0.00072869	-16.1439	0.00072869	-16.1439	0.00072869
	-16.1439	0.00168645	-16.1439	0.00168645	-16.1439	0.00168645
	-16.1439	-0.0001223	-16.1439	-0.0001223	-16.1439	-0.0001223
	-16.1439	-0.00217133	-16.1439	-0.00217133	-16.1439	-0.00217133
	-16.1439	-0.00104773	-16.1439	-0.00104773	-16.1439	-0.00104773
	-16.1439	-0.000200204	-16.1439	-0.000200204	-16.1439	-0.000200204
	-16.1439	0.000592192	-16.1439	0.000592192	-16.1439	0.000592192
	-16.1439	0.00294007	-16.1439	0.00294007	-16.1439	0.00294007
	-16.1439	0.000387067	-16.1439	0.000387067	-16.1439	0.000387067
	-16.1439	0.00113403	-16.1439	0.00113403	-16.1439	0.00113403
	-16.1439	0.000218035	-16.1439	0.000218035	-16.1439	0.000218035
	-16.1439	-0.000108298	-16.1439	-0.000108298	-16.1439	-0.000108298
	-16.1439	-0.000226367	-16.1439	-0.000226367	-16.1439	-0.000226367
	-16.1439	-0.000303719	-16.1439	-0.000303719	-16.1439	-0.000303719
	-16.1439	-0.00146014	-16.1439	-0.00146014	-16.1439	-0.00146014
	-16.1439	0.000566095	-16.1439	0.000566095	-16.1439	0.000566095
	-16.1439	0.000669415	-16.1439	0.000669415	-16.1439	0.000669415
	-16.1439	0.000255032	-16.1439	0.000255032	-16.1439	0.000255032
	-16.1439	0.000254501	-16.1439	0.000254501	-16.1439	0.000254501
	-16.1439	0.000634302	-16.1439	0.000634302	-16.1439	0.000634302
	-16.1439	-0.00116608	-16.1439	-0.00116608	-16.1439	-0.00116608
	-16.1439	-0.000900292	-16.1439	-0.000900292	-16.1439	-0.000900292
	-16.1439	9.01823e-05	-16.1439	9.01823e-05	-16.1439	9.01823e-05
	-16.1439	-0.000614828	-16.1439	-0.000614828	-16.1439	-0.000614828
	-16.1439	0.000590106	-16.1439	0.000590106	-16.1439	0.000590106
	-16.1439	-0.00098979	-16.1439	-0.00098979	-16.1439	-0.00098979
	-16.1439	-5.84561e-05	-16.1439	-5.84561e-05	-16.1439	-5.84561e-05
	-16.1439	0.000129452	-16.1439	0.000129452	-16.1439	0.000129452
	-16.1439	0.00304782	-16.1439	0.00304782	-16.1439	0.00304782
	-16.1439	-0.000503556	-16.1439	-0.000503556	-16.1439	-0.000503556
	-16.1439	0.000412391	-16.1439	0.000412391	-16.1439	0.000412391
	-16.1439	-0.000278329	-16.1439	-0.000278329	-16.1439	-0.000278329
	-16.1439	-4.09687e-07	-16.1439	-4.09687e-07	-16.1439	-4.09687e-07
	-16.1439	-6.19945e-05	-16.1439	-6.19945e-05	-16.1439	-6.19945e-05
	-16.1439	-0.000949375	-16.1439	-0.000949375	-16.1439	-0.000949375
	-16.1439	-0.00013963	-16.1439	-0.00013963	-16.1439	-0.00013963
	-16.1439	0.00132384	-16.1439	0.00132384	-16.1439	0.00132384
	-16.1439	0.00172069	-16.1439	0.00172069	-16.1439	0.00172069
	-16.1439	0.00114395	-16.1439	0.00114395	-16.1439	0.00114395
	-16.1439	-5.28395e-05	-16.1439	-5.28395e-05	-16.1439	-5.28395e-05
	-16.1439	-0.00172243	-16.1439	-0.00172243	-16.1439	-0.00172243
	-16.1439	-0.00155023	-16.1439	-0.00155023	-16.1439	-0.00155023
	-16.1439	0.000288524	-16.1439	0.000288524	-16.1439	0.000288524
	-16.1439	0.000947345	-16.1439	0.000947345	-16.1439	0.000947345
	-16.1439	-0.00142544	-16.1439	-0.00142544	-16.1439	-0.00142544
	-16.1439	-0.000218845	-16.1439	-0.000218845	-16.1439	-0.000218845
	-16.1439	-0.00121017	-16.1439	-0.00121017	-16.1439	-0.00121017
	-16.1439	0.000107243	-16.1439	0.000107243	-16.1439	0.000107243
	-16.1439	-0.000987852	-16.1439	-0.000987852	-16.1439	-0.000987852
	-16.1439	0.000431475	-16.1439	0.000431475	-16.1439	0.000431475
	-16.1439	0.00052842	-16.1439	0.00052842	-16.1439	0.00052842
	-16.1439	-0.000266646	-16.1439	-0.000266646	-16.1439	-0.000266646
	-16.1439	0.000811739	-16.1439	0.000811739	-16.1439	0.000811739
	-16.1439	-0.000689654	-16.1439	-0.000689654	-16.1439	-0.000689654
	-16.1439	9.26889e-05	-16.1439	9.26889e-05	-16.1439	9.26889e-05
	-16.1439	0.000949947	-16.1439	0.000949947	-16.1439	0.000949947
	-16.1439	0.000741735	-16.1439	0.000741735	-16.1439	0.000741735
	-16.1439	0.00128057	-16.1439	0.00128057	-16.1439	0.00128057
	-16.1439	0.000548826	-16.1439	0.000548826	-16.1439	0.000548826
	-16.1439	0.00114886	-16.1439	0.00114886	-16.1439	0.00114886
	-16.1439	-0.000255428	-16.1439	-0.000255428	-16.1439	-0.000255428
	-16.1439	0.0010552	-16.1439	0.0010552	-16.1439	0.0010552
	-16.1439	0.00121821	-16.1439	0.00121821	-16.1439	0.00121821
	-16.1439	-0.000993186	-16.1439	-0.000993186	-16.1439	-0.000993186
	-16.1439	0.000537289	-16.1439	0.000537289	-16.1439	0.000537289
	-16.1439	-0.000852986	-16.1439	-0.000852986	-16.1439	-0.000852986
	-16.1439	0.00100595	-16.1439	0.00100595	-16.1439	0.00100595
	-16.1439	-0.000598126	-16.1439	-0.000598126	-16.1439	-0.000598126
	-16.1439	0.00170312	-16.1439	0.00170312	-16.1439	0.00170312
	-16.1439	0.00138906	-16.1439	0.00138906	-16.1439	0.00138906
	-16.1439	0.000947325	-16.1439	0.000947325	-16.1439	0.000947325
	-16.1439	0.000478654	-16.1439	0.000478654	-16.1439	0.000478654
	-16.1439	-0.000943346	-16.1439	-0.000943346	-16.1439	-0.000943346
	-16.1439	0.00121245	-16.1439	0.00121245	-16.1439	0.00121245
	-16.1439	-0.000187494	-16.1439	-0.000187494	-16.1439	-0.000187494
	-16.1439	-0.00145088	-16.1439	-0.00145088	-16.1439	-0.00145088
	-16.1439	-0.000760502	-16.1439	-0.000760502	-16.1439	-0.000760502
	-16.1439	0.00132561	-16.1439	0.00132561	-16.1439	0.00132561
	-16.1439	0.00217086	-16.1439	0.00217086	-16.1439	0.00217086
	-16.1439	0.00131079	-16.1439	0.00131079	-16.1439	0.00131079
	-16.1439	-0.00064295	-16.1439	-0.00064295	-16.1439	-0.00064295
	-16.1439	-0.00118514	-16.1439	-0.00118514	-16.1439	-0.00118514
	-16.1439	0.000959853	-16.1439	0.000959853	-16.1439	0.000959853
	-16.1439	0.000244196	-16.1439	0.000244196	-16.1439	0.000244196
	-16.1439	-0.000893305	-16.1439	-0.000893305	-16.1439	-0.000893305
	-16.1439	-0.000514675	-16.1439	-0.000514675	-16.1439	-0.000514675
	-16.1439	-0.000245551	-16.1439	-0.000245551	-16.1439	-0.000245551
	-16.1439	0.00340123	-16.1439	0.00340123	-16.1439	0.00340123
	-16.1439	0.000880354	-16.1439	0.000880354	-16.1439	0.000880354
	-16.1439	-3.63109e-05	-16.1439	-3.63109e-05	-16.1439	-3.63109e-05
	-16.1439	0.000684066	-16.1439	0.000684066	-16.1439	0.000684066
	-16.1439	-0.0012581	-16.1439	-0.0012581	-16.1439	-0.0012581
	-16.1439	0.000965343	-16.1439	0.000965343	-16.1439	0.000965343
	-16.1439	0.0015369	-16.1439	0.0015369	-16.1439	0.0015369
	-16.1439	-0.000503952	-16.1439	-0.000503952	-16.1439	-0.000503952
	-16.1439	-5.21251e-05	-16.1439	-5.21251e-05	-16.1439	-5.21251e-05
	-16.1439	-0.00119268	-16.1439	-0.00119268	-16.1439	-0.00119268
	-16.1439	-0.000222773	-16.1439	-0.000222773	-16.1439	-0.000222773
	-16.1439	-0.00158051	-16.1439	-0.00158051	-16.1439	-0.00158051
	-16.1439	-0.000192661	-16.1439	-0.000192661	-16.1439	-0.000192661
	-16.1439	4.79924e-05	-16.1439	4.79924e-05	-16.1439	4.79924e-05
	-16.1439	0.000411742	-16.1439	0.000411742	-16.1439	0.000411742
	-16.1439	-0.000599183	-16.1439	-0.000599183	-16.1439	-0.000599183
	-16.1439	-0.0010259	-16.1439	-0.0010259	-16.1439	-0.0010259
	-16.1439	0.00241707	-16.1439	0.00241707	-16.1439	0.00241707
	-16.1439	-5.19427e-05	-16.1439	-5.19427e-05	-16.1439	-5.19427e-05
	-16.1439	-0.000470465	-16.1439	-0.000470465	-16.1439	-0.000470465
	-16.1439	-0.00141152	-16.1439	-0.00141152	-16.1439	-0.00141152
	-16.1439	-0.000409351	-16.1439	-0.000409351	-16.1439	-0.000409351
	-16.1439	0.000389519	-16.1439	0.000389519	-16.1439	0.000389519
	-16.1439	0.000183422	-16.1439	0.000183422	-16.1439	0.000183422
	-16.1439	0.00256968	-16.1439	0.00256968	-16.1439	0.00256968
	-16.1439	6.14533e-07	-16.1439	6.14533e-07	-16.1439	6.14533e-07
	-16.1439	0.000172276	-16.1439	0.000172276	-16.1439	0.000172276
	-16.1439	0.000106537	-16.1439	0.000106537	-16.1439	0.000106537
	-16.1439	0.000275608	-16.1439	0.000275608	-16.1439	0.000275608
	-16.1439	0.000107236	-16.1439	0.000107236	-16.1439	0.000107236
	-16.1439	1.70289e-05	-16.1439	1.70289e-05	-16.1439	1.70289e-05
	-16.1439	-0.000128533	-16.1439	-0.000128533	-16.1439	-0.000128533
	-16.1439	-0.000485654	-16.1439	-0.000485654	-16.1439	-0.000485654
	-16.1439	-0.00159924	-16.1439	-0.00159924	-16.1439	-0.00159924
	-16.1439	0.000889834	-16.1439	0.000889834	-16.1439	0.000889834
	-16.1439	-0.000201587	-16.1439	-0.000201587	-16.1439	-0.000201587
	-16.1439	-0.00173798	-16.1439	-0.00173798	-16.1439	-0.00173798
	-16.1439	-0.000265539	-16.1439	-0.000265539	-16.1439	-0.000265539
	-16.1439	0.000385983	-16.1439	0.000385983	-16.1439	0.000385983
	-16.1439	-0.000110541	-16.1439	-0.000110541	-16.1439	-0.000110541
	-16.1439	-0.000434102	-16.1439	-0.000434102	-16.1439	-0.000434102
	-16.1439	0.000799931	-16.1439	0.000799931	-16.1439	0.000799931
	-16.1439	0.000521806	-16.1439	0.000521806	-16.1439	0.000521806
	-16.1439	0.00362853	-16.1439	0.00362853	-16.1439	0.00362853
	-16.1439	5.17374e-06	-16.1439	5.17374e-06	-16.1439	5.17374e-06
	-16.1439	3.18378e-05	-16.1439	3.18378e-05	-16.1439	3.18378e-05
	-16.1439	0.00115851	-16.1439	0.00115851	-16.1439	0.00115851
	-16.1439	0.000182238	-16.1439	0.000182238	-16.1439	0.000182238
	-16.1439	0.000610513	-16.1439	0.000610513	-16.1439	0.000610513
	-16.1439	-0.000317197	-16.1439	-0.000317197	-16.1439	-0.000317197
	-16.1439	0.000613299	-16.1439	0.000613299	-16.1439	0.000613299
	-16.1439	-0.00115033	-16.1439	-0.00115033	-16.1439	-0.00115033
	-16.1439	-0.000478993	-16.1439	-0.000478993	-16.1439	-0.000478993
	-16.1439	-0.00110983	-16.1439	-0.00110983	-16.1439	-0.00110983
	-16.1439	-0.000603946	-16.1439	-0.000603946	-16.1439	-0.000603946
	-16.1439	-9.37464e-05	-16.1439	-9.37464e-05	-16.1439	-9.37464e-05
	-16.1439	-0.000937373	-16.1439	-0.000937373	-16.1439	-0.000937373
	-16.1439	5.80574e-05	-16.1439	5.80574e-05	-16.1439	5.80574e-05
	-16.1439	0.000238311	-16.1439	0.000238311	-16.1439	0.000238311
	-16.1439	0.00129487	-16.1439	0.00129487	-16.1439	0.00129487
	-16.1439	0.000241069	-16.1439	0.000241069	-16.1439	0.000241069
	-16.1439	0.00135147	-16.1439	0.00135147	-16.1439	0.00135147
	-16.1439	0.00262649	-16.1439	0.00262649	-16.1439	0.00262649
	-16.1439	0.00223545	-16.1439	0.00223545	-16.1439	0.00223545
	-16.1439	-0.000312531	-16.1439	-0.000312531	-16.1439	-0.000312531
	-16.1439	0.000182105	-16.1439	0.000182105	-16.1439	0.000182105
	-16.1439	-0.00110449	-16.1439	-0.00110449	-16.1439	-0.00110449
	-16.1439	-0.000585854	-16.1439	-0.000585854	-16.1439	-0.000585854
	-16.1439	-0.000812358	-16.1439	-0.000812358	-16.1439	-0.000812358
	-16.1439	0.000810049	-16.1439	0.000810049	-16.1439	0.000810049
	-16.1439	-0.000183996	-16.1439	-0.000183996	-16.1439	-0.000183996
	-16.1439	0.00112587	-16.1439	0.00112587	-16.1439	0.00112587
	-16.1439	0.00246907	-16.1439	0.00246907	-16.1439	0.00246907
	-16.1439	-2.01807e-05	-16.1439	-2.01807e-05	-16.1439	-2.01807e-05
	-16.1439	-0.00110553	-16.1439	-0.00110553	-16.1439	-0.00110553
	-16.1439	-0.000299327	-16.1439	-0.000299327	-16.1439	-0.000299327
	-16.1439	0.00131773	-16.1439	0.00131773	-16.1439	0.00131773
	-16.1439	-4.60217e-05	-16.1439	-4.60217e-05	-16.1439	-4.60217e-05
	-16.1439	0.000404674	-16.1439	0.000404674	-16.1439	0.000404674
	-16.1439	0.00215812	-16.1439	0.00215812	-16.1439	0.00215812
	-16.1439	-0.000223684	-16.1439	-0.000223684	-16.1439	-0.000223684
	-16.1439	-0.00155992	-16.1439	-0.00155992	-16.1439	-0.00155992
	-16.1439	-0.00154421	-16.1439	-0.00154421	-16.1439	-0.00154421
	-16.1439	0.00258222	-16.1439	0.00258222	-16.1439	0.00258222
	-16.1439	-0.00134331	-16.1439	-0.00134331	-16.1439	-0.00134331
	-16.1439	0.000567442	-16.1439	0.000567442	-16.1439	0.000567442
	-16.1439	0.000341795	-16.1439	0.000341795	-16.1439	0.000341795
	-16.1439	-0.000414712	-16.1439	-0.000414712	-16.1439	-0.000414712
	-16.1439	-0.000400546	-16.1439	-0.000400546	-16.1439	-0.000400546
	-16.1439	0.000989545	-16.1439	0.000989545	-16.1439	0.000989545
	-16.1439	0.00227663	-16.1439	0.00227663	-16.1439	0.00227663
	-16.1439	0.000515818	-16.1439	0.000515818	-16.1439	0.000515818
	-16.1439	0.0015353	-16.1439	0.0015353	-16.1439	0.0015353
	-16.1439	0.000661142	-16.1439	0.000661142	-16.1439	0.000661142
	-16.1439	-0.00104182	-16.1439	-0.00104182	-16.1439	-0.00104182
	-16.1439	-0.000773941	-16.1439	-0.000773941	-16.1439	-0.000773941
	-16.1439	0.000584086	-16.1439	0.000584086	-16.1439	0.000584086
	-16.1439	0.000715816	-16.1439	0.000715816	-16.1439	0.000715816
	-16.1439	-0.000803007	-16.1439	-0.000803007	-16.1439	-0.000803007
	-16.1439	-0.000144313	-16.1439	-0.000144313	-16.1439	-0.000144313
	-16.1439	-0.000682598	-16.1439	-0.000682598	-16.1439	-0.000682598
	-16.1439	-0.00106126	-16.1439	-0.00106126	-16.1439	-0.00106126
	-16.1439	2.00693e-05	-16.1439	2.00693e-05	-16.1439	2.00693e-05
	-16.1439	-0.000369906	-16.1439	-0.000369906	-16.1439	-0.000369906
	-16.1439	0.0024751	-16.1439	0.0024751	-16.1439	0.0024751
	-16.1439	0.000325789	-16.1439	0.000325789	-16.1439	0.000325789
	-16.1439	0.000477185	-16.1439	0.000477185	-16.1439	0.000477185
	-16.1439	-0.0014107	-16.1439	-0.0014107	-16.1439	-0.0014107
	-16.1439	0.00114225	-16.1439	0.00114225	-16.1439	0.00114225
	-16.1439	0.00253206	-16.1439	0.00253206	-16.1439	0.00253206
	-16.1439	0.00105408	-16.1439	0.00105408	-16.1439	0.00105408
	-16.1439	0.00118558	-16.1439	0.00118558	-16.1439	0.00118558
	-16.1439	0.000732738	-16.1439	0.000732738	-16.1439	0.000732738
	-16.1439	-1.44664e-05	-16.1439	-1.44664e-05	-16.1439	-1.44664e-05
	-16.1439	-0.000307457	-16.1439	-0.000307457	-16.1439	-0.000307457
	-16.1439	-0.00112323	-16.1439	-0.00112323	-16.1439	-0.00112323
	-16.1439	-0.000224941	-16.1439	-0.000224941	-16.1439	-0.000224941
	-16.1439	-0.000510957	-16.1439	-0.000510957	-16.1439	-0.000510957
	-16.1439	-0.00142646	-16.1439	-0.00142646	-16.1439	-0.00142646
	-16.1439	0.000453844	-16.1439	0.000453844	-16.1439	0.000453844
	-16.1439	-0.000967742	-16.1439	-0.000967742	-16.1439	-0.000967742
	-16.1439	0.00113419	-16.1439	0.00113419	-16.1439	0.00113419
	-16.1439	-0.0011358	-16.1439	-0.0011358	-16.1439	-0.0011358
	-16.1439	0.00209118	-16.1439	0.00209118	-16.1439	0.00209118
	-16.1439	0.000188216	-16.1439	0.000188216	-16.1439	0.000188216
	-16.1439	0.000567856	-16.1439	0.000567856	-16.1439	0.000567856
	-16.1439	0.00214844	-16.1439	0.00214844	-16.1439	0.00214844
	-16.1439	-0.000646562	-16.1439	-0.000646562	-16.1439	-0.000646562
	-16.1439	0.00016733	-16.1439	0.00016733	-16.1439	0.00016733
	-16.1439	0.000995446	-16.1439	0.000995446	-16.1439	0.000995446
	-16.1439	0.00288932	-16.1439	0.00288932	-16.1439	0.00288932
	-16.1439	-0.00116197	-16.1439	-0.00116197	-16.1439	-0.00116197
	-16.1439	0.000551687	-16.1439	0.000551687	-16.1439	0.000551687
	-16.1439	-0.000199097	-16.1439	-0.000199097	-16.1439	-0.000199097
	-16.1439	-0.000331469	-16.1439	-0.000331469	-16.1439	-0.000331469
	-16.1439	0.000855393	-16.1439	0.000855393	-16.1439	0.000855393
	-16.1439	-0.000103286	-16.1439	-0.000103286	-16.1439	-0.000103286
	-16.1439	0.000536441	-16.1439	0.000536441	-16.1439	0.000536441
	-16.1439	-0.000625981	-16.1439	-0.000625981	-16.1439	-0.000625981
	-16.1439	-2.93942e-05	-16.1439	-2.93942e-05	-16.1439	-2.93942e-05
	-16.1439	-0.000470257	-16.1439	-0.000470257	-16.1439	-0.000470257
	-16.1439	-0.00040916	-16.1439	-0.00040916	-16.1439	-0.00040916
	-16.1439	0.000221249	-16.1439	0.000221249	-16.1439	0.000221249
	-16.1439	-0.000919998	-16.1439	-0.000919998	-16.1439	-0.000919998
	-16.1439	-0.00138725	-16.1439	-0.00138725	-16.1439	-0.00138725
	-16.1439	-8.24643e-05	-16.1439	-8.24643e-05	-16.1439	-8.24643e-05
	-16.1439	0.000593178	-16.1439	0.000593178	-16.1439	0.000593178
	-16.1439	-0.000126349	-16.1439	-0.000126349	-16.1439	-0.000126349
	-16.1439	-0.000643289	-16.1439	-0.000643289	-16.1439	-0.000643289
	-16.1439	-0.000592657	-16.1439	-0.000592657	-16.1439	-0.000592657
	-16.1439	0.000994219	-16.1439	0.000994219	-16.1439	0.000994219
	-16.1439	0.000402616	-16.1439	0.000402616	-16.1439	0.000402616
	-16.1439	4.89971e-06	-16.1439	4.89971e-06	-16.1439	4.89971e-06
	-16.1439	0.000554842	-16.1439	0.000554842	-16.1439	0.000554842
	-16.1439	0.000342357	-16.1439	0.000342357	-16.1439	0.000342357
	-16.1439	0.000525929	-16.1439	0.000525929	-16.1439	0.000525929
	-16.1439	0.00013256	-16.1439	0.00013256	-16.1439	0.00013256
	-16.1439	-0.00120548	-16.1439	-0.00120548	-16.1439	-0.00120548
	-16.1439	-0.00108561	-16.1439	-0.00108561	-16.1439	-0.00108561
	-16.1439	-0.000488186	-16.1439	-0.000488186	-16.1439	-0.000488186
	-16.1439	0.000166934	-16.1439	0.000166934	-16.1439	0.000166934
	-16.1439	-0.00116088	-16.1439	-0.00116088	-16.1439	-0.00116088
	-16.1439	0.000410471	-16.1439	0.000410471	-16.1439	0.000410471
	-16.1439	0.000687159	-16.1439	0.000687159	-16.1439	0.000687159
	-16.1439	-0.000268282	-16.1439	-0.000268282	-16.1439	-0.000268282
	-16.1439	-3.04882e-05	-16.1439	-3.04882e-05	-16.1439	-3.04882e-05
	-16.1439	0.00209469	-16.1439	0.00209469	-16.1439	0.00209469
	-16.1439	-0.000553973	-16.1439	-0.000553973	-16.1439	-0.000553973
	-16.1439	0.00098878	-16.1439	0.00098878	-16.1439	0.00098878
	-16.1439	0.00144229	-16.1439	0.00144229	-16.1439	0.00144229
	-16.1439	0.000428312	-16.1439	0.000428312	-16.1439	0.000428312
	-16.1439	3.31784e-05	-16.1439	3.31784e-05	-16.1439	3.31784e-05
	-16.1439	0.000478862	-16.1439	0.000478862	-16.1439	0.000478862
	-16.1439	-0.00120946	-16.1439	-0.00120946	-16.1439	-0.00120946
	-16.1439	0.00206649	-16.1439	0.00206649	-16.1439	0.00206649
	-16.1439	-0.00171575	-16.1439	-0.00171575	-16.1439	-0.00171575
	-16.1439	0.000326873	-16.1439	0.000326873	-16.1439	0.000326873
	-16.1439	-0.00068706	-16.1439	-0.00068706	-16.1439	-0.00068706
	-16.1439	-0.000511398	-16.1439	-0.000511398	-16.1439	-0.000511398
	-16.1439	-0.000569664	-16.1439	-0.000569664	-16.1439	-0.000569664
	-16.1439	-0.000352721	-16.1439	-0.000352721	-16.1439	-0.000352721
	-16.1439	0.00109512	-16.1439	0.00109512	-16.1439	0.00109512
	-16.1439	-0.000140319	-16.1439	-0.000140319	-16.1439	-0.000140319
	-16.1439	-0.000466086	-16.1439	-0.000466086	-16.1439	-0.000466086
	-16.1439	2.5154e-05	-16.1439	2.5154e-05	-16.1439	2.5154e-05
	-16.1439	-0.000286047	-16.1439	-0.000286047	-16.1439	-0.000286047
	-16.1439	0.00093115	-16.1439	0.00093115	-16.1439	0.00093115
	-16.1439	0.000223317	-16.1439	0.000223317	-16.1439	0.000223317
	-16.1439	-0.00187786	-16.1439	-0.00187786	-16.1439	-0.00187786
	-16.1439	-0.00135535	-16.1439	-0.00135535	-16.1439	-0.00135535
	-16.1439	-0.000325057	-16.1439	-0.000325057	-16.1439	-0.000325057
	-16.1439	0.000321946	-16.1439	0.000321946	-16.1439	0.000321946
	-16.1439	-0.00037543	-16.1439	-0.00037543	-16.1439	-0.00037543
	-16.1439	0.00068113	-16.1439	0.00068113	-16.1439	0.00068113
	-16.1439	0.0014608	-16.1439	0.0014608	-16.1439	0.0014608
	-16.1439	-0.000836179	-16.1439	-0.000836179	-16.1439	-0.000836179
	-16.1439	0.000340008	-16.1439	0.000340008	-16.1439	0.000340008
	-16.1439	-0.000898196	-16.1439	-0.000898196	-16.1439	-0.000898196
	-16.1439	0.000719497	-16.1439	0.000719497	-16.1439	0.000719497
	-16.1439	0.000854142	-16.1439	0.000854142	-16.1439	0.000854142
	-16.1439	-8.9087e-05	-16.1439	-8.9087e-05	-16.1439	-8.9087e-05
	-16.1439	0.000874984	-16.1439	0.000874984	-16.1439	0.000874984
	-16.1439	-0.000483036	-16.1439	-0.000483036	-16.1439	-0.000483036
	-16.1439	0.000787127	-16.1439	0.000787127	-16.1439	0.000787127
	-16.1439	0.000197374	-16.1439	0.000197374	-16.1439	0.000197374
	-16.1439	-0.00155106	-16.1439	-0.00155106	-16.1439	-0.00155106
	-16.1439	0.00050609	-16.1439	0.00050609	-16.1439	0.00050609
	-16.1439	0.0022345	-16.1439	0.0022345	-16.1439	0.0022345
	-16.1439	-8.28969e-05	-16.1439	-8.28969e-05	-16.1439	-8.28969e-05
	-16.1439	0.00125017	-16.1439	0.00125017	-16.1439	0.00125017
	-16.1439	0.000376212	-16.1439	0.000376212	-16.1439	0.000376212
	-16.1439	0.00305733	-16.1439	0.00305733	-16.1439	0.00305733
	-16.1439	-0.00103697	-16.1439	-0.00103697	-16.1439	-0.00103697
	-16.1439	-0.00107601	-16.1439	-0.00107601	-16.1439	-0.00107601
	-16.1439	0.00175917	-16.1439	0.00175917	-16.1439	0.00175917
	-16.1439	-0.00174906	-16.1439	-0.00174906	-16.1439	-0.00174906
	-16.1439	0.000743395	-16.1439	0.000743395	-16.1439	0.000743395
	-16.1439	0.000116343	-16.1439	0.000116343	-16.1439	0.000116343
	-16.1439	0.00238182	-16.1439	0.00238182	-16.1439	0.00238182
	-16.1439	-0.000746897	-16.1439	-0.000746897	-16.1439	-0.000746897
	-16.1439	0.00107753	-16.1439	0.00107753	-16.1439	0.00107753
	-16.1439	-0.000570527	-16.1439	-0.000570527	-16.1439	-0.000570527
	-16.1439	0.00184265	-16.1439	0.00184265	-16.1439	0.00184265
	-16.1439	-0.000609818	-16.1439	-0.000609818	-16.1439	-0.000609818
	-16.1439	0.000545234	-16.1439	0.000545234	-16.1439	0.000545234
	-16.1439	0.000589841	-16.1439	0.000589841	-16.1439	0.000589841
	-16.1439	0.00028362	-16.1439	0.00028362	-16.1439	0.00028362
	-16.1439	0.000894254	-16.1439	0.000894254	-16.1439	0.000894254
	-16.1439	0.000394315	-16.1439	0.000394315	-16.1439	0.000394315
	-16.1439	0.000268076	-16.1439	0.000268076	-16.1439	0.000268076
	-16.1439	0.00155896	-16.1439	0.00155896	-16.1439	0.00155896
	-16.1439	0.00103501	-16.1439	0.00103501	-16.1439	0.00103501
	-16.1439	0.000164668	-16.1439	0.000164668	-16.1439	0.000164668
	-16.1439	-1.19359e-05	-16.1439	-1.19359e-05	-16.1439	-1.19359e-05
	-16.1439	-0.000411067	-16.1439	-0.000411067	-16.1439	-0.000411067
	-16.1439	-0.000790294	-16.1439	-0.000790294	-16.1439	-0.000790294
	-16.1439	-0.000534661	-16.1439	-0.000534661	-16.1439	-0.000534661
	-16.1439	0.000938232	-16.1439	0.000938232	-16.1439	0.000938232
	-16.1439	0.00199952	-16.1439	0.00199952	-16.1439	0.00199952
	-16.1439	0.0010755	-16.1439	0.0010755	-16.1439	0.0010755
	-16.1439	0.000299583	-16.1439	0.000299583	-16.1439	0.000299583
	-16.1439	-1.06271e-05	-16.1439	-1.06271e-05	-16.1439	-1.06271e-05
	-16.1439	-0.000580689	-16.1439	-0.000580689	-16.1439	-0.000580689
	-16.1439	0.00231493	-16.1439	0.00231493	-16.1439	0.00231493
	-16.1439	-0.000132845	-16.1439	-0.000132845	-16.1439	-0.000132845
	-16.1439	-0.00016745	-16.1439	-0.00016745	-16.1439	-0.00016745
	-16.1439	-0.000381183	-16.1439	-0.000381183	-16.1439	-0.000381183
	-16.1439	-0.000343114	-16.1439	-0.000343114	-16.1439	-0.000343114
	-16.1439	0.000302575	-16.1439	0.000302575	-16.1439	0.000302575
	-16.1439	0.000280277	-16.1439	0.000280277	-16.1439	0.000280277
	-16.1439	0.00104248	-16.1439	0.00104248	-16.1439	0.00104248
	-16.1439	-3.32533e-05	-16.1439	-3.32533e-05	-16.1439	-3.32533e-05
	-16.1439	0.0002444	-16.1439	0.0002444	-16.1439	0.0002444
	-16.1439	0.00204861	-16.1439	0.00204861	-16.1439	0.00204861
	-16.1439	-0.0012102	-16.1439	-0.0012102	-16.1439	-0.0012102
	-16.1439	8.17633e-05	-16.1439	8.17633e-05	-16.1439	8.17633e-05
	-16.1439	5.65027e-05	-16.1439	5.65027e-05	-16.1439	5.65027e-05
	-16.1439	0.0014034	-16.1439	0.0014034	-16.1439	0.0014034
	-16.1439	0.000606061	-16.1439	0.000606061	-16.1439	0.000606061
	-16.1439	0.00070957	-16.1439	0.00070957	-16.1439	0.00070957
	-16.1439	-0.000455001	-16.1439	-0.000455001	-16.1439	-0.000455001
	-16.1439	0.000872182	-16.1439	0.000872182	-16.1439	0.000872182
	-16.1439	-0.00137706	-16.1439	-0.00137706	-16.1439	-0.00137706
	-16.1439	0.00420185	-16.1439	0.00420185	-16.1439	0.00420185
	-16.1439	-0.00168379	-16.1439	-0.00168379	-16.1439	-0.00168379
	-16.1439	-0.000911729	-16.1439	-0.000911729	-16.1439	-0.000911729
	-16.1439	-0.000704387	-16.1439	-0.000704387	-16.1439	-0.000704387
	-16.1439	0.000585619	-16.1439	0.000585619	-16.1439	0.000585619
	-16.1439	0.000359257	-16.1439	0.000359257	-16.1439	0.000359257
	-16.1439	4.67562e-05	-16.1439	4.67562e-05	-16.1439	4.67562e-05
	-16.1439	-0.00093313	-16.1439	-0.00093313	-16.1439	-0.00093313
	-16.1439	0.000446614	-16.1439	0.000446614	-16.1439	0.000446614
	-16.1439	-0.00139125	-16.1439	-0.00139125	-16.1439	-0.00139125
	-16.1439	-0.00106504	-16.1439	-0.00106504	-16.1439	-0.00106504
	-16.1439	0.000315838	-16.1439	0.000315838	-16.1439	0.000315838
	-16.1439	-0.000104919	-16.1439	-0.000104919	-16.1439	-0.000104919
	-16.1439	0.000145153	-16.1439	0.000145153	-16.1439	0.000145153
	-16.1439	-0.00077449	-16.1439	-0.00077449	-16.1439	-0.00077449
	-16.1439	-0.000900311	-16.1439	-0.000900311	-16.1439	-0.000900311
	-16.1439	-0.00176136	-16.1439	-0.00176136	-16.1439	-0.00176136
	-16.1439	0.000374487	-16.1439	0.000374487	-16.1439	0.000374487
	-16.1439	0.000312464	-16.1439	0.000312464	-16.1439	0.000312464
	-16.1439	-0.000190571	-16.1439	-0.000190571	-16.1439	-0.000190571
	-16.1439	0.00386658	-16.1439	0.00386658	-16.1439	0.00386658
	-16.1439	-0.00033026	-16.1439	-0.00033026	-16.1439	-0.00033026
	-16.1439	-0.00133836	-16.1439	-0.00133836	-16.1439	-0.00133836
	-16.1439	-0.000797384	-16.1439	-0.000797384	-16.1439	-0.000797384
	-16.1439	0.00115703	-16.1439	0.00115703	-16.1439	0.00115703
	-16.1439	0.0007053	-16.1439	0.0007053	-16.1439	0.0007053
	-16.1439	0.00501533	-16.1439	0.00501533	-16.1439	0.00501533
	-16.1439	0.000879591	-16.1439	0.000879591	-16.1439	0.000879591
	-16.1439	0.000933584	-16.1439	0.000933584	-16.1439	0.000933584
	-16.1439	-0.000953346	-16.1439	-0.000953346	-16.1439	-0.000953346
	-16.1439	-0.00201588	-16.1439	-0.00201588	-16.1439	-0.00201588
	-16.1439	0.000696787	-16.1439	0.000696787	-16.1439	0.000696787
	-16.1439	0.00234424	-16.1439	0.00234424	-16.1439	0.00234424
	-16.1439	-0.000682668	-16.1439	-0.000682668	-16.1439	-0.000682668
	-16.1439	-4.60853e-05	-16.1439	-4.60853e-05	-16.1439	-4.60853e-05
	-16.1439	0.00102142	-16.1439	0.00102142	-16.1439	0.00102142
	-16.1439	0.000985029	-16.1439	0.000985029	-16.1439	0.000985029
	-16.1439	-0.000293103	-16.1439	-0.000293103	-16.1439	-0.000293103
	-16.1439	-0.00145932	-16.1439	-0.00145932	-16.1439	-0.00145932
	-16.1439	-0.000408929	-16.1439	-0.000408929	-16.1439	-0.000408929
	-16.1439	2.54402e-05	-16.1439	2.54402e-05	-16.1439	2.54402e-05
	-16.1439	-0.00045396	-16.1439	-0.00045396	-16.1439	-0.00045396
	-16.1439	0.00144566	-16.1439	0.00144566	-16.1439	0.00144566
	-16.1439	0.000252366	-16.1439	0.000252366	-16.1439	0.000252366
	-16.1439	0.000389657	-16.1439	0.000389657	-16.1439	0.000389657
	-16.1439	0.0010174	-16.1439	0.0010174	-16.1439	0.0010174
	-16.1439	0.000154497	-16.1439	0.000154497	-16.1439	0.000154497
	-16.1439	-0.000705964	-16.1439	-0.000705964	-16.1439	-0.000705964
	-16.1439	-0.000459488	-16.1439	-0.000459488	-16.1439	-0.000459488
	-16.1439	-0.000322912	-16.1439	-0.000322912	-16.1439	-0.000322912
	-16.1439	-0.000413886	-16.1439	-0.000413886	-16.1439	-0.000413886
	-16.1439	5.31157e-05	-16.1439	5.31157e-05	-16.1439	5.31157e-05
	-16.1439	0.000438941	-16.1439	0.000438941	-16.1439	0.000438941
	-16.1439	-8.4785e-05	-16.1439	-8.4785e-05	-16.1439	-8.4785e-05
	-16.1439	-0.000541056	-16.1439	-0.000541056	-16.1439	-0.000541056
	-16.1439	6.64637e-05	-16.1439	6.64637e-05	-16.1439	6.64637e-05
	-16.1439	0.000265136	-16.1439	0.000265136	-16.1439	0.000265136
	-16.1439	0.000539942	-16.1439	0.000539942	-16.1439	0.000539942
	-16.1439	0.000447642	-16.1439	0.000447642	-16.1439	0.000447642
	-16.1439	0.0014088	-16.1439	0.0014088	-16.1439	0.0014088
	-16.1439	0.000469147	-16.1439	0.000469147	-16.1439	0.000469147
	-16.1439	-0.00116852	-16.1439	-0.00116852	-16.1439	-0.00116852
	-16.1439	-0.000522881	-16.1439	-0.000522881	-16.1439	-0.000522881
	-16.1439	-0.000886485	-16.1439	-0.000886485	-16.1439	-0.000886485
	-16.1439	-0.000107339	-16.1439	-0.000107339	-16.1439	-0.000107339
	-16.1439	-0.000848287	-16.1439	-0.000848287	-16.1439	-0.000848287
	-16.1439	0.000662104	-16.1439	0.000662104	-16.1439	0.000662104
	-16.1439	-5.92771e-06	-16.1439	-5.92771e-06	-16.1439	-5.92771e-06
	-16.1439	-0.000336371	-16.1439	-0.000336371	-16.1439	-0.000336371
	-16.1439	0.000155615	-16.1439	0.000155615	-16.1439	0.000155615
	-16.1439	-6.79834e-05	-16.1439	-6.79834e-05	-16.1439	-6.79834e-05
	-16.1439	0.000605008	-16.1439	0.000605008	-16.1439	0.000605008
	-16.1439	0.000933363	-16.1439	0.000933363	-16.1439	0.000933363
	-16.1439	0.000973706	-16.1439	0.000973706	-16.1439	0.000973706
	-16.1439	-0.000360241	-16.1439	-0.000360241	-16.1439	-0.000360241
	-16.1439	3.61111e-05	-16.1439	3.61111e-05	-16.1439	3.61111e-05
	-16.1439	0.00189527	-16.1439	0.00189527	-16.1439	0.00189527
	-16.1439	0.000911949	-16.1439	0.000911949	-16.1439	0.000911949
	-16.1439	-8.30338e-05	-16.1439	-8.30338e-05	-16.1439	-8.30338e-05
	-16.1439	0.000133584	-16.1439	0.000133584	-16.1439	0.000133584
	-16.1439	0.00218148	-16.1439	0.00218148	-16.1439	0.00218148
	-16.1439	-0.000536867	-16.1439	-0.000536867	-16.1439	-0.000536867
	-16.1439	-0.000460153	-16.1439	-0.000460153	-16.1439	-0.000460153
	-16.1439	0.000345259	-16.1439	0.000345259	-16.1439	0.000345259
	-16.1439	0.000365133	-16.1439	0.000365133	-16.1439	0.000365133
	-16.1439	0.00225087	-16.1439	0.00225087	-16.1439	0.00225087
	-16.1439	-0.000279639	-16.1439	-0.000279639	-16.1439	-0.000279639
	-16.1439	0.00073698	-16.1439	0.00073698	-16.1439	0.00073698
	-16.1439	0.00240087	-16.1439	0.00240087	-16.1439	0.00240087
	-16.1439	-0.00113061	-16.1439	-0.00113061	-16.1439	-0.00113061
	-16.1439	-0.00149059	-16.1439	-0.00149059	-16.1439	-0.00149059
	-16.1439	-0.00089305	-16.1439	-0.00089305	-16.1439	-0.00089305
	-16.1439	0.00202781	-16.1439	0.00202781	-16.1439	0.00202781
	-16.1439	-0.00110768	-16.1439	-0.00110768	-16.1439	-0.00110768
	-16.1439	0.00127073	-16.1439	0.00127073	-16.1439	0.00127073
	-16.1439	0.000248538	-16.1439	0.000248538	-16.1439	0.000248538
	-16.1439	0.00135614	-16.1439	0.00135614	-16.1439	0.00135614
	-16.1439	-6.84027e-05	-16.1439	-6.84027e-05	-16.1439	-6.84027e-05
	-16.1439	-0.000279739	-16.1439	-0.000279739	-16.1439	-0.000279739
	-16.1439	0.00102084	-16.1439	0.00102084	-16.1439	0.00102084
	-16.1439	0.00130948	-16.1439	0.00130948	-16.1439	0.00130948
	-16.1439	0.000133612	-16.1439	0.000133612	-16.1439	0.000133612
	-16.1439	-0.000614213	-16.1439	-0.000614213	-16.1439	-0.000614213
	-16.1439	-0.000316656	-16.1439	-0.000316656	-16.1439	-0.000316656
	-16.1439	0.00100767	-16.1439	0.00100767	-16.1439	0.00100767
	-16.1439	-0.000950066	-16.1439	-0.000950066	-16.1439	-0.000950066
	-16.1439	0.000915955	-16.1439	0.000915955	-16.1439	0.000915955
	-16.1439	-0.000735292	-16.1439	-0.000735292	-16.1439	-0.000735292
	-16.1439	-0.00101222	-16.1439	-0.00101222	-16.1439	-0.00101222
	-16.1439	0.000246428	-16.1439	0.000246428	-16.1439	0.000246428
	-16.1439	0.00158826	-16.1439	0.00158826	-16.1439	0.00158826
	-16.1439	0.00256162	-16.1439	0.00256162	-16.1439	0.00256162
	-16.1439	-0.000340536	-16.1439	-0.000340536	-16.1439	-0.000340536
	-16.1439	0.000932197	-16.1439	0.000932197	-16.1439	0.000932197
	-16.1439	0.000310097	-16.1439	0.000310097	-16.1439	0.000310097
	-16.1439	0.000658273	-16.1439	0.000658273	-16.1439	0.000658273
	-16.1439	-0.000597269	-16.1439	-0.000597269	-16.1439	-0.000597269
	-16.1439	-0.000152771	-16.1439	-0.000152771	-16.1439	-0.000152771
	-16.1439	0.000451507	-16.1439	0.000451507	-16.1439	0.000451507
	-16.1439	6.30546e-05	-16.1439	6.30546e-05	-16.1439	6.30546e-05
	-16.1439	0.00207951	-16.1439	0.00207951	-16.1439	0.00207951
	-16.1439	-0.000569061	-16.1439	-0.000569061	-16.1439	-0.000569061
	-16.1439	0.00100889	-16.1439	0.00100889	-16.1439	0.00100889
	-16.1439	-0.000283349	-16.1439	-0.000283349	-16.1439	-0.000283349
	-16.1439	-0.00113872	-16.1439	-0.00113872	-16.1439	-0.00113872
	-16.1439	-6.98114e-05	-16.1439	-6.98114e-05	-16.1439	-6.98114e-05
	-16.1439	-0.00107293	-16.1439	-0.00107293	-16.1439	-0.00107293
	-16.1439	0.000174321	-16.1439	0.000174321	-16.1439	0.000174321
	-16.1439	0.00170863	-16.1439	0.00170863	-16.1439	0.00170863
	-16.1439	-0.00131201	-16.1439	-0.00131201	-16.1439	-0.00131201
	-16.1439	0.00110086	-16.1439	0.00110086	-16.1439	0.00110086
	-16.1439	0.00149101	-16.1439	0.00149101	-16.1439	0.00149101
	-16.1439	0.000999513	-16.1439	0.000999513	-16.1439	0.000999513
	-16.1439	0.000798901	-16.1439	0.000798901	-16.1439	0.000798901
	-16.1439	0.00126083	-16.1439	0.00126083	-16.1439	0.00126083
	-16.1439	0.000656142	-16.1439	0.000656142	-16.1439	0.000656142
	-16.1439	0.000238797	-16.1439	0.000238797	-16.1439	0.000238797
	-16.1439	0.00158183	-16.1439	0.00158183	-16.1439	0.00158183
	-16.1439	0.000593965	-16.1439	0.000593965	-16.1439	0.000593965
	-16.1439	0.00281329	-16.1439	0.00281329	-16.1439	0.00281329
	-16.1439	-0.000586107	-16.1439	-0.000586107	-16.1439	-0.000586107
	-16.1439	-0.000293103	-16.1439	-0.000293103	-16.1439	-0.000293103
	-16.1439	-3.43677e-05	-16.1439	-3.43677e-05	-16.1439	-3.43677e-05
	-16.1439	0.00053189	-16.1439	0.00053189	-16.1439	0.00053189
	-16.1439	0.000785924	-16.1439	0.000785924	-16.1439	0.000785924
	-16.1439	0.00150878	-16.1439	0.00150878	-16.1439	0.00150878
	-16.1439	-5.041e-05	-16.1439	-5.041e-05	-16.1439	-5.041e-05
	-16.1439	0.00146908	-16.1439	0.00146908	-16.1439	0.00146908
	-16.1439	0.00383928	-16.1439	0.00383928	-16.1439	0.00383928
	-16.1439	0.000474086	-16.1439	0.000474086	-16.1439	0.000474086
	-16.1439	0.00157281	-16.1439	0.00157281	-16.1439	0.00157281
	-16.1439	-0.000791561	-16.1439	-0.000791561	-16.1439	-0.000791561
	-16.1439	0.00471434	-16.1439	0.00471434	-16.1439	0.00471434
	-16.1439	-0.00120384	-16.1439	-0.00120384	-16.1439	-0.00120384
	-16.1439	0.000132708	-16.1439	0.000132708	-16.1439	0.000132708
	-16.1439	0.00289311	-16.1439	0.00289311	-16.1439	0.00289311
	-16.1439	0.000288642	-16.1439	0.000288642	-16.1439	0.000288642
	-16.1439	0.00100581	-16.1439	0.00100581	-16.1439	0.00100581
	-16.1439	-0.000364418	-16.1439	-0.000364418	-16.1439	-0.000364418
	-16.1439	-0.000362188	-16.1439	-0.000362188	-16.1439	-0.000362188
	-16.1439	0.00105521	-16.1439	0.00105521	-16.1439	0.00105521
	-16.1439	0.00117879	-16.1439	0.00117879	-16.1439	0.00117879
	-16.1439	-0.000689982	-16.1439	-0.000689982	-16.1439	-0.000689982
	-16.1439	2.48679e-05	-16.1439	2.48679e-05	-16.1439	2.48679e-05
	-16.1439	0.0024967	-16.1439	0.0024967	-16.1439	0.0024967
	-16.1439	-0.000792667	-16.1439	-0.000792667	-16.1439	-0.000792667
	-16.1439	0.00134719	-16.1439	0.00134719	-16.1439	0.00134719
	-16.1439	0.00229223	-16.1439	0.00229223	-16.1439	0.00229223
	-16.1439	-0.000196973	-16.1439	-0.000196973	-16.1439	-0.000196973
	-16.1439	0.000642649	-16.1439	0.000642649	-16.1439	0.000642649
	-16.1439	-0.00117882	-16.1439	-0.00117882	-16.1439	-0.00117882
	-16.1439	-0.000649385	-16.1439	-0.000649385	-16.1439	-0.000649385
	-16.1439	0.00349375	-16.1439	0.00349375	-16.1439	0.00349375
	-16.1439	-0.000355479	-16.1439	-0.000355479	-16.1439	-0.000355479
	-16.1439	-0.000938945	-16.1439	-0.000938945	-16.1439	-0.000938945
	-16.1439	-0.000727509	-16.1439	-0.000727509	-16.1439	-0.000727509
	-16.1439	0.000677688	-16.1439	0.000677688	-16.1439	0.000677688
	-16.1439	0.000329741	-16.1439	0.000329741	-16.1439	0.000329741
	-16.1439	0.000614862	-16.1439	0.000614862	-16.1439	0.000614862
	-16.1439	0.00100223	-16.1439	0.00100223	-16.1439	0.00100223
	-16.1439	-0.000947087	-16.1439	-0.000947087	-16.1439	-0.000947087
	-16.1439	-8.83857e-05	-16.1439	-8.83857e-05	-16.1439	-8.83857e-05
	-16.1439	-0.000168448	-16.1439	-0.000168448	-16.1439	-0.000168448
	-16.1439	0.000126102	-16.1439	0.000126102	-16.1439	0.000126102
	-16.1439	0.000484265	-16.1439	0.000484265	-16.1439	0.000484265
	-16.1439	-0.000127037	-16.1439	-0.000127037	-16.1439	-0.000127037
	-16.1439	-0.000993825	-16.1439	-0.000993825	-16.1439	-0.000993825
	-16.1439	0.00367403	-16.1439	0.00367403	-16.1439	0.00367403
	-16.1439	0.000912991	-16.1439	0.000912991	-16.1439	0.000912991
	-16.1439	-0.00116263	-16.1439	-0.00116263	-16.1439	-0.00116263
	-16.1439	-0.000129386	-16.1439	-0.000129386	-16.1439	-0.000129386
	-16.1439	0.00016498	-16.1439	0.00016498	-16.1439	0.00016498
	-16.1439	0.000311309	-16.1439	0.000311309	-16.1439	0.000311309
	-16.1439	-0.000623602	-16.1439	-0.000623602	-16.1439	-0.000623602
	-16.1439	-9.56585e-05	-16.1439	-9.56585e-05	-16.1439	-9.56585e-05
	-16.1439	0.00052732	-16.1439	0.00052732	-16.1439	0.00052732
	-16.1439	-0.00141501	-16.1439	-0.00141501	-16.1439	-0.00141501
	-16.1439	0.000273154	-16.1439	0.000273154	-16.1439	0.000273154
	-16.1439	0.000482578	-16.1439	0.000482578	-16.1439	0.000482578
	-16.1439	0.0021173	-16.1439	0.0021173	-16.1439	0.0021173
	-16.1439	0.00109591	-16.1439	0.00109591	-16.1439	0.00109591
	-16.1439	0.000461333	-16.1439	0.000461333	-16.1439	0.000461333
	-16.1439	-0.000522453	-16.1439	-0.000522453	-16.1439	-0.000522453
	-16.1439	0.00189404	-16.1439	0.00189404	-16.1439	0.00189404
	-16.1439	-0.000916314	-16.1439	-0.000916314	-16.1439	-0.000916314
	-16.1439	-0.000841247	-16.1439	-0.000841247	-16.1439	-0.000841247
	-16.1439	-0.000540843	-16.1439	-0.000540843	-16.1439	-0.000540843
	-16.1439	-0.000248586	-16.1439	-0.000248586	-16.1439	-0.000248586
	-16.1439	9.52379e-05	-16.1439	9.52379e-05	-16.1439	9.52379e-05
	-16.1439	-0.000460912	-16.1439	-0.000460912	-16.1439	-0.000460912
	-16.1439	0.000381739	-16.1439	0.000381739	-16.1439	0.000381739
	-16.1439	0.000585839	-16.1439	0.000585839	-16.1439	0.000585839
	-16.1439	0.00148973	-16.1439	0.00148973	-16.1439	0.00148973
	-16.1439	0.000463101	-16.1439	0.000463101	-16.1439	0.000463101
	-16.1439	0.00080566	-16.1439	0.00080566	-16.1439	0.00080566
	-16.1439	0.00154002	-16.1439	0.00154002	-16.1439	0.00154002
	-16.1439	8.66274e-05	-16.1439	8.66274e-05	-16.1439	8.66274e-05
	-16.1439	0.000866787	-16.1439	0.000866787	-16.1439	0.000866787
	-16.1439	0.000973456	-16.1439	0.000973456	-16.1439	0.000973456
	-16.1439	0.000761846	-16.1439	0.000761846	-16.1439	0.000761846
	-16.1439	-0.00217307	-16.1439	-0.00217307	-16.1439	-0.00217307
	-16.1439	-0.00020362	-16.1439	-0.00020362	-16.1439	-0.00020362
	-16.1439	0.000263168	-16.1439	0.000263168	-16.1439	0.000263168
	-16.1439	0.00121514	-16.1439	0.00121514	-16.1439	0.00121514
	-16.1439	0.000535069	-16.1439	0.000535069	-16.1439	0.000535069
	-16.1439	-0.000837221	-16.1439	-0.000837221	-16.1439	-0.000837221
	-16.1439	0.000880002	-16.1439	0.000880002	-16.1439	0.000880002
	-16.1439	0.000395368	-16.1439	0.000395368	-16.1439	0.000395368
	-16.1439	-0.000253307	-16.1439	-0.000253307	-16.1439	-0.000253307
	-16.1439	0.00280336	-16.1439	0.00280336	-16.1439	0.00280336
	-16.1439	-0.000588406	-16.1439	-0.000588406	-16.1439	-0.000588406
	-16.1439	-0.000716496	-16.1439	-0.000716496	-16.1439	-0.000716496
	-16.1439	-0.00035056	-16.1439	-0.00035056	-16.1439	-0.00035056
	-16.1439	0.000785001	-16.1439	0.000785001	-16.1439	0.000785001
	-16.1439	0.000397311	-16.1439	0.000397311	-16.1439	0.000397311
	-16.1439	0.000298683	-16.1439	0.000298683	-16.1439	0.000298683
	-16.1439	-0.000497304	-16.1439	-0.000497304	-16.1439	-0.000497304
	-16.1439	0.000469982	-16.1439	0.000469982	-16.1439	0.000469982
	-16.1439	0.00140231	-16.1439	0.00140231	-16.1439	0.00140231
	-16.1439	0.000124709	-16.1439	0.000124709	-16.1439	0.000124709
	-16.1439	0.0019141	-16.1439	0.0019141	-16.1439	0.0019141
	-16.1439	0.000322832	-16.1439	0.000322832	-16.1439	0.000322832
	-16.1439	-0.00085087	-16.1439	-0.00085087	-16.1439	-0.00085087
	-16.1439	0.000510141	-16.1439	0.000510141	-16.1439	0.000510141
	-16.1439	-0.000584229	-16.1439	-0.000584229	-16.1439	-0.000584229
	-16.1439	0.000317921	-16.1439	0.000317921	-16.1439	0.000317921
	-16.1439	-0.00133609	-16.1439	-0.00133609	-16.1439	-0.00133609
	-16.1439	-0.000588906	-16.1439	-0.000588906	-16.1439	-0.000588906
	-16.1439	0.000860998	-16.1439	0.000860998	-16.1439	0.000860998
	-16.1439	3.42272e-05	-16.1439	3.42272e-05	-16.1439	3.42272e-05
	-16.1439	-0.00031055	-16.1439	-0.00031055	-16.1439	-0.00031055
	-16.1439	0.000954816	-16.1439	0.000954816	-16.1439	0.000954816
	-16.1439	-0.000187305	-16.1439	-0.000187305	-16.1439	-0.000187305
	-16.1439	0.000783837	-16.1439	0.000783837	-16.1439	0.000783837
	-16.1439	0.00124872	-16.1439	0.00124872	-16.1439	0.00124872
	-16.1439	-0.000102342	-16.1439	-0.000102342	-16.1439	-0.000102342
	-16.1439	-0.000153488	-16.1439	-0.000153488	-16.1439	-0.000153488
	-16.1439	-0.000142397	-16.1439	-0.000142397	-16.1439	-0.000142397
	-16.1439	0.000204183	-16.1439	0.000204183	-16.1439	0.000204183
	-16.1439	0.00260713	-16.1439	0.00260713	-16.1439	0.00260713
	-16.1439	-0.0003426	-16.1439	-0.0003426	-16.1439	-0.0003426
	-16.1439	-6.68888e-05	-16.1439	-6.68888e-05	-16.1439	-6.68888e-05
	-16.1439	-0.00188357	-16.1439	-0.00188357	-16.1439	-0.00188357
	-16.1439	0.000443976	-16.1439	0.000443976	-16.1439	0.000443976
	-16.1439	0.00140701	-16.1439	0.00140701	-16.1439	0.00140701
	-16.1439	-0.00082194	-16.1439	-0.00082194	-16.1439	-0.00082194
	-16.1439	0.000701124	-16.1439	0.000701124	-16.1439	0.000701124
	-16.1439	-0.00130653	-16.1439	-0.00130653	-16.1439	-0.00130653
	-16.1439	-0.000744043	-16.1439	-0.000744043	-16.1439	-0.000744043
	-16.1439	-0.0015228	-16.1439	-0.0015228	-16.1439	-0.0015228
	-16.1439	0.000389357	-16.1439	0.000389357	-16.1439	0.000389357
	-16.1439	-0.000251893	-16.1439	-0.000251893	-16.1439	-0.000251893
	-16.1439	0.00325752	-16.1439	0.00325752	-16.1439	0.00325752
	-16.1439	0.00261546	-16.1439	0.00261546	-16.1439	0.00261546
	-16.1439	0.00043488	-16.1439	0.00043488	-16.1439	0.00043488
	-16.1439	0.000337612	-16.1439	0.000337612	-16.1439	0.000337612
	-16.1439	0.00112264	-16.1439	0.00112264	-16.1439	0.00112264
	-16.1439	0.000660134	-16.1439	0.000660134	-16.1439	0.000660134
	-16.1439	0.00264231	-16.1439	0.00264231	-16.1439	0.00264231
	-16.1439	0.00068851	-16.1439	0.00068851	-16.1439	0.00068851
	-16.1439	0.000822135	-16.1439	0.000822135	-16.1439	0.000822135
	-16.1439	-0.000513594	-16.1439	-0.000513594	-16.1439	-0.000513594
	-16.1439	0.000239565	-16.1439	0.000239565	-16.1439	0.000239565
	-16.1439	-1.16418e-05	-16.1439	-1.16418e-05	-16.1439	-1.16418e-05
	-16.1439	-0.000395625	-16.1439	-0.000395625	-16.1439	-0.000395625
	-16.1439	-0.000452594	-16.1439	-0.000452594	-16.1439	-0.000452594
	-16.1439	0.000478733	-16.1439	0.000478733	-16.1439	0.000478733
	-16.1439	-0.00116972	-16.1439	-0.00116972	-16.1439	-0.00116972
	-16.1439	0.00142445	-16.1439	0.00142445	-16.1439	0.00142445
	-16.1439	-0.000445622	-16.1439	-0.000445622	-16.1439	-0.000445622
	-16.1439	0.00078198	-16.1439	0.00078198	-16.1439	0.00078198
	-16.1439	3.06361e-05	-16.1439	3.06361e-05	-16.1439	3.06361e-05
	-16.1439	0.000379415	-16.1439	0.000379415	-16.1439	0.000379415
	-16.1439	-0.000825555	-16.1439	-0.000825555	-16.1439	-0.000825555
	-16.1439	-0.000437932	-16.1439	-0.000437932	-16.1439	-0.000437932
	-16.1439	0.00164967	-16.1439	0.00164967	-16.1439	0.00164967
	-16.1439	0.000250319	-16.1439	0.000250319	-16.1439	0.000250319
	-16.1439	0.000456811	-16.1439	0.000456811	-16.1439	0.000456811
	-16.1439	-3.0673e-05	-16.1439	-3.0673e-05	-16.1439	-3.0673e-05
	-16.1439	0.00143753	-16.1439	0.00143753	-16.1439	0.00143753
	-16.1439	-0.000556755	-16.1439	-0.000556755	-16.1439	-0.000556755
	-16.1439	0.00123749	-16.1439	0.00123749	-16.1439	0.00123749
	-16.1439	0.000933498	-16.1439	0.000933498	-16.1439	0.000933498
	-16.1439	0.000353483	-16.1439	0.000353483	-16.1439	0.000353483
	-16.1439	0.000231863	-16.1439	0.000231863	-16.1439	0.000231863
	-16.1439	-0.000283566	-16.1439	-0.000283566	-16.1439	-0.000283566
	-16.1439	0.00136651	-16.1439	0.00136651	-16.1439	0.00136651
	-16.1439	-0.000581265	-16.1439	-0.000581265	-16.1439	-0.000581265
	-16.1439	-8.71563e-05	-16.1439	-8.71563e-05	-16.1439	-8.71563e-05
	-16.1439	-1.30381e-05	-16.1439	-1.30381e-05	-16.1439	-1.30381e-05
	-16.1439	-0.000538376	-16.1439	-0.000538376	-16.1439	-0.000538376
	-16.1439	-0.00140468	-16.1439	-0.00140468	-16.1439	-0.00140468
	-16.1439	0.00183971	-16.1439	0.00183971	-16.1439	0.00183971
	-16.1439	0.000371717	-16.1439	0.000371717	-16.1439	0.000371717
	-16.1439	0.00103328	-16.1439	0.00103328	-16.1439	0.00103328
	-16.1439	0.00188575	-16.1439	0.00188575	-16.1439	0.00188575
	-16.1439	0.00114173	-16.1439	0.00114173	-16.1439	0.00114173
	-16.1439	-0.000927102	-16.1439	-0.000927102	-16.1439	-0.000927102
	-16.1439	-0.000577541	-16.1439	-0.000577541	-16.1439	-0.000577541
	-16.1439	-0.000746564	-16.1439	-0.000746564	-16.1439	-0.000746564
	-16.1439	9.96467e-05	-16.1439	9.96467e-05	-16.1439	9.96467e-05
	-16.1439	-0.000412574	-16.1439	-0.000412574	-16.1439	-0.000412574
	-16.1439	-0.00100248	-16.1439	-0.00100248	-16.1439	-0.00100248
	-16.1439	-0.000643513	-16.1439	-0.000643513	-16.1439	-0.000643513
	-16.1439	-0.000958871	-16.1439	-0.000958871	-16.1439	-0.000958871
	-16.1439	-0.00107511	-16.1439	-0.00107511	-16.1439	-0.00107511
	-16.1439	0.00107335	-16.1439	0.00107335	-16.1439	0.00107335
	-16.1439	0.000940668	-16.1439	0.000940668	-16.1439	0.000940668
	-16.1439	0.00193095	-16.1439	0.00193095	-16.1439	0.00193095
	-16.1439	0.000947368	-16.1439	0.000947368	-16.1439	0.000947368
	-16.1439	0.000219809	-16.1439	0.000219809	-16.1439	0.000219809
	-16.1439	-0.000736869	-16.1439	-0.000736869	-16.1439	-0.000736869
	-16.1439	0.00151591	-16.1439	0.00151591	-16.1439	0.00151591
	-16.1439	0.0006958	-16.1439	0.0006958	-16.1439	0.0006958
	-16.1439	-0.000111121	-16.1439	-0.000111121	-16.1439	-0.000111121
	-16.1439	-0.000880939	-16.1439	-0.000880939	-16.1439	-0.000880939
	-16.1439	7.99257e-05	-16.1439	7.99257e-05	-16.1439	7.99257e-05
	-16.1439	-0.000710488	-16.1439	-0.000710488	-16.1439	-0.000710488
	-16.1439	0.0049126	-16.1439	0.0049126	-16.1439	0.0049126
	-16.1439	-0.000504436	-16.1439	-0.000504436	-16.1439	-0.000504436
	-16.1439	-0.00065418	-16.1439	-0.00065418	-16.1439	-0.00065418
	-16.1439	0.00122345	-16.1439	0.00122345	-16.1439	0.00122345
	-16.1439	0.000840621	-16.1439	0.000840621	-16.1439	0.000840621
	-16.1439	-0.000114745	-16.1439	-0.000114745	-16.1439	-0.000114745
	-16.1439	-0.00129414	-16.1439	-0.00129414	-16.1439	-0.00129414
	-16.1439	-0.000200947	-16.1439	-0.000200947	-16.1439	-0.000200947
	-16.1439	0.000139427	-16.1439	0.000139427	-16.1439	0.000139427
	-16.1439	-0.000460214	-16.1439	-0.000460214	-16.1439	-0.000460214
	-16.1439	0.0012586	-16.1439	0.0012586	-16.1439	0.0012586
	-16.1439	0.000897013	-16.1439	0.000897013	-16.1439	0.000897013
	-16.1439	0.00244601	-16.1439	0.00244601	-16.1439	0.00244601
	-16.1439	0.00143737	-16.1439	0.00143737	-16.1439	0.00143737
	-16.1439	0.000318968	-16.1439	0.000318968	-16.1439	0.000318968
	-16.1439	0.00256886	-16.1439	0.00256886	-16.1439	0.00256886
	-16.1439	0.0017933	-16.1439	0.0017933	-16.1439	0.0017933
	-16.1439	-0.000160694	-16.1439	-0.000160694	-16.1439	-0.000160694
	-16.1439	0.00134065	-16.1439	0.00134065	-16.1439	0.00134065
	-16.1439	0.000500484	-16.1439	0.000500484	-16.1439	0.000500484
	-16.1439	0.00144061	-16.1439	0.00144061	-16.1439	0.00144061
	-16.1439	0.000303183	-16.1439	0.000303183	-16.1439	0.000303183
	-16.1439	-0.000972199	-16.1439	-0.000972199	-16.1439	-0.000972199
	-16.1439	-0.000340366	-16.1439	-0.000340366	-16.1439	-0.000340366
	-16.1439	-0.000817458	-16.1439	-0.000817458	-16.1439	-0.000817458
	-16.1439	0.000223686	-16.1439	0.000223686	-16.1439	0.000223686
	-16.1439	0.000375981	-16.1439	0.000375981	-16.1439	0.000375981
	-16.1439	-0.000304982	-16.1439	-0.000304982	-16.1439	-0.000304982
	-16.1439	0.00224737	-16.1439	0.00224737	-16.1439	0.00224737
	-16.1439	0.00179664	-16.1439	0.00179664	-16.1439	0.00179664
	-16.1439	-0.000511438	-16.1439	-0.000511438	-16.1439	-0.000511438
	-16.1439	-0.00103742	-16.1439	-0.00103742	-16.1439	-0.00103742
	-16.1439	0.00235358	-16.1439	0.00235358	-16.1439	0.00235358
	-16.1439	-0.00025481	-16.1439	-0.00025481	-16.1439	-0.00025481
	-16.1439	0.000206994	-16.1439	0.000206994	-16.1439	0.000206994
	-16.1439	-0.000357162	-16.1439	-0.000357162	-16.1439	-0.000357162
	-16.1439	-0.000248515	-16.1439	-0.000248515	-16.1439	-0.000248515
	-16.1439	-0.000367364	-16.1439	-0.000367364	-16.1439	-0.000367364
	-16.1439	0.000307666	-16.1439	0.000307666	-16.1439	0.000307666
	-16.1439	0.00137265	-16.1439	0.00137265	-16.1439	0.00137265
	-16.1439	0.000520833	-16.1439	0.000520833	-16.1439	0.000520833
	-16.1439	-0.000434327	-16.1439	-0.000434327	-16.1439	-0.000434327
	-16.1439	8.89793e-05	-16.1439	8.89793e-05	-16.1439	8.89793e-05
	-16.1439	0.00165008	-16.1439	0.00165008	-16.1439	0.00165008
	-16.1439	0.00175261	-16.1439	0.00175261	-16.1439	0.00175261
	-16.1439	0.00094716	-16.1439	0.00094716	-16.1439	0.00094716
	-16.1439	-0.0015843	-16.1439	-0.0015843	-16.1439	-0.0015843
	-16.1439	-0.000807502	-16.1439	-0.000807502	-16.1439	-0.000807502
	-16.1439	-0.00064885	-16.1439	-0.00064885	-16.1439	-0.00064885
	-16.1439	0.000654454	-16.1439	0.000654454	-16.1439	0.000654454
	-16.1439	-0.000636423	-16.1439	-0.000636423	-16.1439	-0.000636423
	-16.1439	0.00227073	-16.1439	0.00227073	-16.1439	0.00227073
	-16.1439	-0.000305099	-16.1439	-0.000305099	-16.1439	-0.000305099
	-16.1439	0.000150541	-16.1439	0.000150541	-16.1439	0.000150541
	-16.1439	-0.000328171	-16.1439	-0.000328171	-16.1439	-0.000328171
	-16.1439	-0.000139655	-16.1439	-0.000139655	-16.1439	-0.000139655
	-16.1439	6.23038e-05	-16.1439	6.23038e-05	-16.1439	6.23038e-05
	-16.1439	-0.000968965	-16.1439	-0.000968965	-16.1439	-0.000968965
	-16.1439	0.000936147	-16.1439	0.000936147	-16.1439	0.000936147
	-16.1439	0.00158264	-16.1439	0.00158264	-16.1439	0.00158264
	-16.1439	-2.72344e-05	-16.1439	-2.72344e-05	-16.1439	-2.72344e-05
	-16.1439	0.000336342	-16.1439	0.000336342	-16.1439	0.000336342
	-16.1439	0.000763682	-16.1439	0.000763682	-16.1439	0.000763682
	-16.1439	-0.00154701	-16.1439	-0.00154701	-16.1439	-0.00154701
	-16.1439	-0.000273077	-16.1439	-0.000273077	-16.1439	-0.000273077
	-16.1439	0.000928808	-16.1439	0.000928808	-16.1439	0.000928808
	-16.1439	0.000192124	-16.1439	0.000192124	-16.1439	0.000192124
	-16.1439	-5.74645e-05	-16.1439	-5.74645e-05	-16.1439	-5.74645e-05
	-16.1439	0.00109687	-16.1439	0.00109687	-16.1439	0.00109687
	-16.1439	-0.000946031	-16.1439	-0.000946031	-16.1439	-0.000946031
	-16.1439	-0.00130237	-16.1439	-0.00130237	-16.1439	-0.00130237
	-16.1439	-0.00205702	-16.1439	-0.00205702	-16.1439	-0.00205702
	-16.1439	0.000172066	-16.1439	0.000172066	-16.1439	0.000172066
	-16.1439	-0.000769301	-16.1439	-0.000769301	-16.1439	-0.000769301
	-16.1439	-0.00072993	-16.1439	-0.00072993	-16.1439	-0.00072993
	-16.1439	0.00124496	-16.1439	0.00124496	-16.1439	0.00124496
	-16.1439	0.000244456	-16.1439	0.000244456	-16.1439	0.000244456
	-16.1439	9.2516e-05	-16.1439	9.2516e-05	-16.1439	9.2516e-05
	-16.1439	0.000342735	-16.1439	0.000342735	-16.1439	0.000342735
	-16.1439	-0.000606204	-16.1439	-0.000606204	-16.1439	-0.000606204
	-16.1439	-0.000461791	-16.1439	-0.000461791	-16.1439	-0.000461791
	-16.1439	-0.000348707	-16.1439	-0.000348707	-16.1439	-0.000348707
	-16.1439	0.00165577	-16.1439	0.00165577	-16.1439	0.00165577
	-16.1439	-0.00135979	-16.1439	-0.00135979	-16.1439	-0.00135979
	-16.1439	0.000163355	-16.1439	0.000163355	-16.1439	0.000163355
	-16.1439	-0.00140927	-16.1439	-0.00140927	-16.1439	-0.00140927
	-16.1439	-0.000631345	-16.1439	-0.000631345	-16.1439	-0.000631345
	-16.1439	0.00162521	-16.1439	0.00162521	-16.1439	0.00162521
	-16.1439	0.0012827	-16.1439	0.0012827	-16.1439	0.0012827
	-16.1439	0.00408188	-16.1439	0.00408188	-16.1439	0.00408188
	-16.1439	-0.000140873	-16.1439	-0.000140873	-16.1439	-0.000140873
	-16.1439	-0.000582621	-16.1439	-0.000582621	-16.1439	-0.000582621
	-16.1439	0.000771385	-16.1439	0.000771385	-16.1439	0.000771385
	-16.1439	-0.000416953	-16.1439	-0.000416953	-16.1439	-0.000416953
	-16.1439	-0.000746505	-16.1439	-0.000746505	-16.1439	-0.000746505
	-16.1439	0.00249336	-16.1439	0.00249336	-16.1439	0.00249336
	-16.1439	-0.000267022	-16.1439	-0.000267022	-16.1439	-0.000267022
	-16.1439	-0.00124842	-16.1439	-0.00124842	-16.1439	-0.00124842
	-16.1439	0.00129834	-16.1439	0.00129834	-16.1439	0.00129834
	-16.1439	0.000646182	-16.1439	0.000646182	-16.1439	0.000646182
	-16.1439	0.0009472	-16.1439	0.0009472	-16.1439	0.0009472
	-16.1439	0.000128934	-16.1439	0.000128934	-16.1439	0.000128934
	-16.1439	-0.00102869	-16.1439	-0.00102869	-16.1439	-0.00102869
	-16.1439	0.00162493	-16.1439	0.00162493	-16.1439	0.00162493
	-16.1439	0.00218369	-16.1439	0.00218369	-16.1439	0.00218369
	-16.1439	0.00078254	-16.1439	0.00078254	-16.1439	0.00078254
	-16.1439	-0.000252284	-16.1439	-0.000252284	-16.1439	-0.000252284
	-16.1439	0.00100727	-16.1439	0.00100727	-16.1439	0.00100727
	-16.1439	0.000630677	-16.1439	0.000630677	-16.1439	0.000630677
	-16.1439	-0.000628153	-16.1439	-0.000628153	-16.1439	-0.000628153
	-16.1439	0.0018846	-16.1439	0.0018846	-16.1439	0.0018846
	-16.1439	0.000789675	-16.1439	0.000789675	-16.1439	0.000789675
	-16.1439	-0.000392378	-16.1439	-0.000392378	-16.1439	-0.000392378
	-16.1439	-0.000154275	-16.1439	-0.000154275	-16.1439	-0.000154275
	-16.1439	0.000750162	-16.1439	0.000750162	-16.1439	0.000750162
	-16.1439	-0.000906469	-16.1439	-0.000906469	-16.1439	-0.000906469
	-16.1439	0.000975164	-16.1439	0.000975164	-16.1439	0.000975164
	-16.1439	0.000814147	-16.1439	0.000814147	-16.1439	0.000814147
	-16.1439	0.00191766	-16.1439	0.00191766	-16.1439	0.00191766
	-16.1439	0.00053298	-16.1439	0.00053298	-16.1439	0.00053298
	-16.1439	0.00038402	-16.1439	0.00038402	-16.1439	0.00038402
	-16.1439	0.00507343	-16.1439	0.00507343	-16.1439	0.00507343
	-16.1439	0.000279413	-16.1439	0.000279413	-16.1439	0.000279413
	-16.1439	-0.000463419	-16.1439	-0.000463419	-16.1439	-0.000463419
	-16.1439	6.75713e-05	-16.1439	6.75713e-05	-16.1439	6.75713e-05
	-16.1439	0.00173233	-16.1439	0.00173233	-16.1439	0.00173233
	-16.1439	0.000536204	-16.1439	0.000536204	-16.1439	0.000536204
	-16.1439	0.000268661	-16.1439	0.000268661	-16.1439	0.000268661
	-16.1439	-5.08675e-05	-16.1439	-5.08675e-05	-16.1439	-5.08675e-05
	-16.1439	0.000166843	-16.1439	0.000166843	-16.1439	0.000166843
	-16.1439	0.000226175	-16.1439	0.000226175	-16.1439	0.000226175
	-16.1439	0.00304644	-16.1439	0.00304644	-16.1439	0.00304644
	-16.1439	-0.000522066	-16.1439	-0.000522066	-16.1439	-0.000522066
	-16.1439	-5.55308e-05	-16.1439	-5.55308e-05	-16.1439	-5.55308e-05
	-16.1439	0.000435677	-16.1439	0.000435677	-16.1439	0.000435677
	-16.1439	0.00137603	-16.1439	0.00137603	-16.1439	0.00137603
	-16.1439	-0.000114856	-16.1439	-0.000114856	-16.1439	-0.000114856
	-16.1439	8.77772e-05	-16.1439	8.77772e-05	-16.1439	8.77772e-05
	-16.1439	0.0011143	-16.1439	0.0011143	-16.1439	0.0011143
	-16.1439	-0.000382355	-16.1439	-0.000382355	-16.1439	-0.000382355
	-16.1439	0.00054107	-16.1439	0.00054107	-16.1439	0.00054107
	-16.1439	0.000494455	-16.1439	0.000494455	-16.1439	0.000494455
	-16.1439	-0.00013722	-16.1439	-0.00013722	-16.1439	-0.00013722
	-16.1439	-0.000711595	-16.1439	-0.000711595	-16.1439	-0.000711595
	-16.1439	0.00148067	-16.1439	0.00148067	-16.1439	0.00148067
	-16.1439	-0.000307113	-16.1439	-0.000307113	-16.1439	-0.000307113
	-16.1439	-0.000676626	-16.1439	-0.000676626	-16.1439	-0.000676626
	-16.1439	0.00267292	-16.1439	0.00267292	-16.1439	0.00267292
	-16.1439	0.000200579	-16.1439	0.000200579	-16.1439	0.000200579
	-16.1439	-0.00184289	-16.1439	-0.00184289	-16.1439	-0.00184289
	-16.1439	-0.00116583	-16.1439	-0.00116583	-16.1439	-0.00116583
	-16.1439	0.000561884	-16.1439	0.000561884	-16.1439	0.000561884
	-16.1439	-0.000807153	-16.1439	-0.000807153	-16.1439	-0.000807153
	-16.1439	0.000628839	-16.1439	0.000628839	-16.1439	0.000628839
	-16.1439	0.00443586	-16.1439	0.00443586	-16.1439	0.00443586
	-16.1439	-7.27209e-05	-16.1439	-7.27209e-05	-16.1439	-7.27209e-05
	-16.1439	-0.000734295	-16.1439	-0.000734295	-16.1439	-0.000734295
	-16.1439	-0.000660482	-16.1439	-0.000660482	-16.1439	-0.000660482
	-16.1439	-0.00142965	-16.1439	-0.00142965	-16.1439	-0.00142965
	-16.1439	-0.000911276	-16.1439	-0.000911276	-16.1439	-0.000911276
	-16.1439	0.000911874	-16.1439	0.000911874	-16.1439	0.000911874
	-16.1439	-0.000271146	-16.1439	-0.000271146	-16.1439	-0.000271146
	-16.1439	-0.000194906	-16.1439	-0.000194906	-16.1439	-0.000194906
	-16.1439	0.00100778	-16.1439	0.00100778	-16.1439	0.00100778
	-16.1439	-0.000788948	-16.1439	-0.000788948	-16.1439	-0.000788948
	-16.1439	0.00145095	-16.1439	0.00145095	-16.1439	0.00145095
	-16.1439	0.000183613	-16.1439	0.000183613	-16.1439	0.000183613
	-16.1439	0.000707155	-16.1439	0.000707155	-16.1439	0.000707155
	-16.1439	-0.000556271	-16.1439	-0.000556271	-16.1439	-0.000556271
	-16.1439	0.000573428	-16.1439	0.000573428	-16.1439	0.000573428
	-16.1439	0.000396698	-16.1439	0.000396698	-16.1439	0.000396698
	-16.1439	0.000294539	-16.1439	0.000294539	-16.1439	0.000294539
	-16.1439	0.000917649	-16.1439	0.000917649	-16.1439	0.000917649
	-16.1439	0.00173451	-16.1439	0.00173451	-16.1439	0.00173451
	-16.1439	6.67987e-05	-16.1439	6.67987e-05	-16.1439	6.67987e-05
	-16.1439	-0.000139468	-16.1439	-0.000139468	-16.1439	-0.000139468
	-16.1439	0.000132804	-16.1439	0.000132804	-16.1439	0.000132804
	-16.1439	0.000383393	-16.1439	0.000383393	-16.1439	0.000383393
	-16.1439	-0.000111966	-16.1439	-0.000111966	-16.1439	-0.000111966
	-16.1439	0.00118906	-16.1439	0.00118906	-16.1439	0.00118906
	-16.1439	-0.000376128	-16.1439	-0.000376128	-16.1439	-0.000376128
	-16.1439	0.000230038	-16.1439	0.000230038	-16.1439	0.000230038
	-16.1439	-5.93477e-06	-16.1439	-5.93477e-06	-16.1439	-5.93477e-06
	-16.1439	0.00228922	-16.1439	0.00228922	-16.1439	0.00228922
	-16.1439	0.000593404	-16.1439	0.000593404	-16.1439	0.000593404
	-16.1439	-0.000103023	-16.1439	-0.000103023	-16.1439	-0.000103023
	-16.1439	-0.000561209	-16.1439	-0.000561209	-16.1439	-0.000561209
	-16.1439	7.59286e-05	-16.1439	7.59286e-05	-16.1439	7.59286e-05
	-16.1439	-0.000721189	-16.1439	-0.000721189	-16.1439	-0.000721189
	-16.1439	-7.25716e-06	-16.1439	-7.25716e-06	-16.1439	-7.25716e-06
	-16.1439	0.00254044	-16.1439	0.00254044	-16.1439	0.00254044
	-16.1439	0.00073258	-16.1439	0.00073258	-16.1439	0.00073258
	-16.1439	0.0011901	-16.1439	0.0011901	-16.1439	0.0011901
	-16.1439	-0.000611558	-16.1439	-0.000611558	-16.1439	-0.000611558
	-16.1439	3.29698e-05	-16.1439	3.29698e-05	-16.1439	3.29698e-05
	-16.1439	5.52155e-05	-16.1439	5.52155e-05	-16.1439	5.52155e-05
	-16.1439	-3.38559e-05	-16.1439	-3.38559e-05	-16.1439	-3.38559e-05
	-16.1439	0.000514561	-16.1439	0.000514561	-16.1439	0.000514561
	-16.1439	0.00168384	-16.1439	0.00168384	-16.1439	0.00168384
	-16.1439	-0.00119101	-16.1439	-0.00119101	-16.1439	-0.00119101
	-16.1439	0.00268849	-16.1439	0.00268849	-16.1439	0.00268849
	-16.1439	0.000191697	-16.1439	0.000191697	-16.1439	0.000191697
	-16.1439	0.000256674	-16.1439	0.000256674	-16.1439	0.000256674
	-16.1439	-6.58972e-05	-16.1439	-6.58972e-05	-16.1439	-6.58972e-05
	-16.1439	0.00114133	-16.1439	0.00114133	-16.1439	0.00114133
	-16.1439	0.000980062	-16.1439	0.000980062	-16.1439	0.000980062
	-16.1439	-0.000815563	-16.1439	-0.000815563	-16.1439	-0.000815563
	-16.1439	0.00128455	-16.1439	0.00128455	-16.1439	0.00128455
	-16.1439	0.00105109	-16.1439	0.00105109	-16.1439	0.00105109
	-16.1439	-0.00150993	-16.1439	-0.00150993	-16.1439	-0.00150993
	-16.1439	1.1288e-05	-16.1439	1.1288e-05	-16.1439	1.1288e-05
	-16.1439	0.000837411	-16.1439	0.000837411	-16.1439	0.000837411
	-16.1439	-0.000285652	-16.1439	-0.000285652	-16.1439	-0.000285652
	-16.1439	0.000862693	-16.1439	0.000862693	-16.1439	0.000862693
	-16.1439	0.000273455	-16.1439	0.000273455	-16.1439	0.000273455
	-16.1439	0.000214963	-16.1439	0.000214963	-16.1439	0.000214963
	-16.1439	0.00256298	-16.1439	0.00256298	-16.1439	0.00256298
	-16.1439	-0.000899881	-16.1439	-0.000899881	-16.1439	-0.000899881
	-16.1439	0.000947293	-16.1439	0.000947293	-16.1439	0.000947293
	-16.1439	-0.000507019	-16.1439	-0.000507019	-16.1439	-0.000507019
	-16.1439	-0.00151932	-16.1439	-0.00151932	-16.1439	-0.00151932
	-16.1439	0.00147727	-16.1439	0.00147727	-16.1439	0.00147727
	-16.1439	-0.000614856	-16.1439	-0.000614856	-16.1439	-0.000614856
	-16.1439	0.000416199	-16.1439	0.000416199	-16.1439	0.000416199
	-16.1439	0.000343508	-16.1439	0.000343508	-16.1439	0.000343508
	-16.1439	-0.000652697	-16.1439	-0.000652697	-16.1439	-0.000652697
	-16.1439	0.0018921	-16.1439	0.0018921	-16.1439	0.0018921
	-16.1439	0.00330902	-16.1439	0.00330902	-16.1439	0.00330902
	-16.1439	-0.000664128	-16.1439	-0.000664128	-16.1439	-0.000664128
	-16.1439	-7.44972e-05	-16.1439	-7.44972e-05	-16.1439	-7.44972e-05
	-16.1439	-0.000559161	-16.1439	-0.000559161	-16.1439	-0.000559161
	-16.1439	0.00273414	-16.1439	0.00273414	-16.1439	0.00273414
	-16.1439	-0.00145051	-16.1439	-0.00145051	-16.1439	-0.00145051
	-16.1439	0.000849084	-16.1439	0.000849084	-16.1439	0.000849084
	-16.1439	0.00102007	-16.1439	0.00102007	-16.1439	0.00102007
	-16.1439	2.37505e-05	-16.1439	2.37505e-05	-16.1439	2.37505e-05
	-16.1439	-0.000771763	-16.1439	-0.000771763	-16.1439	-0.000771763
	-16.1439	0.00326677	-16.1439	0.00326677	-16.1439	0.00326677
	-16.1439	0.00236117	-16.1439	0.00236117	-16.1439	0.00236117
	-16.1439	0.000794592	-16.1439	0.000794592	-16.1439	0.000794592
	-16.1439	-0.00027733	-16.1439	-0.00027733	-16.1439	-0.00027733
	-16.1439	0.0025448	-16.1439	0.0025448	-16.1439	0.0025448
	-16.1439	0.00113988	-16.1439	0.00113988	-16.1439	0.00113988
	-16.1439	-0.000929788	-16.1439	-0.000929788	-16.1439	-0.000929788
	-16.1439	-0.00087608	-16.1439	-0.00087608	-16.1439	-0.00087608
	-16.1439	0.00250923	-16.1439	0.00250923	-16.1439	0.00250923
	-16.1439	-0.000486539	-16.1439	-0.000486539	-16.1439	-0.000486539
	-16.1439	0.000739109	-16.1439	0.000739109	-16.1439	0.000739109
	-16.1439	-0.001228	-16.1439	-0.001228	-16.1439	-0.001228
	-16.1439	-0.00136011	-16.1439	-0.00136011	-16.1439	-0.00136011
	-16.1439	0.000609995	-16.1439	0.000609995	-16.1439	0.000609995
	-16.1439	0.000493918	-16.1439	0.000493918	-16.1439	0.000493918
	-16.1439	-0.000363379	-16.1439	-0.000363379	-16.1439	-0.000363379
	-16.1439	0.000443805	-16.1439	0.000443805	-16.1439	0.000443805
	-16.1439	-0.0012548	-16.1439	-0.0012548	-16.1439	-0.0012548
	-16.1439	-1.69034e-05	-16.1439	-1.69034e-05	-16.1439	-1.69034e-05
	-3.71089	3.14166e-06	-3.71089	3.14166e-06	-3.71089	3.14166e-06
	-3.71089	0.000163163	-3.71089	0.000163163	-3.71089	0.000163163
	-3.71089	-0.000622198	-3.71089	-0.000622198	-3.71089	-0.000622198
	-3.71089	-0.000767954	-3.71089	-0.000767954	-3.71089	-0.000767954
	-3.71089	0.000468256	-3.71089	0.000468256	-3.71089	0.000468256
	-3.71089	-0.000358352	-3.71089	-0.000358352	-3.71089	-0.000358352
	-3.71089	0.000210962	-3.71089	0.000210962	-3.71089	0.000210962
	-3.71089	-0.000914787	-3.71089	-0.000914787	-3.71089	-0.000914787
	-3.71089	-1.08029e-05	-3.71089	-1.08029e-05	-3.71089	-1.08029e-05
	-3.71089	0.000221256	-3.71089	0.000221256	-3.71089	0.000221256
	-3.71089	0.000588064	-3.71089	0.000588064	-3.71089	0.000588064
	-3.71089	0.00521076	-3.71089	0.00521076	-3.71089	0.00521076
	-3.71089	0.0013991	-3.71089	0.0013991	-3.71089	0.0013991
	-3.71089	0.00140876	-3.71089	0.00140876	-3.71089	0.00140876
	-3.71089	2.71571e-05	-3.71089	2.71571e-05	-3.71089	2.71571e-05
	-3.71089	0.000577093	-3.71089	0.000577093	-3.71089	0.000577093
	-3.71089	-0.000928838	-3.71089	-0.000928838	-3.71089	-0.000928838
	-3.71089	-0.00148139	-3.71089	-0.00148139	-3.71089	-0.00148139
	-3.71089	-0.000814917	-3.71089	-0.000814917	-3.71089	-0.000814917
	-3.71089	-2.07575e-05	-3.71089	-2.07575e-05	-3.71089	-2.07575e-05
	-3.71089	0.0020144	-3.71089	0.0020144	-3.71089	0.0020144
	-3.71089	0.00277053	-3.71089	0.00277053	-3.71089	0.00277053
	-3.71089	-0.000182171	-3.71089	-0.000182171	-3.71089	-0.000182171
	-3.71089	0.00107141	-3.71089	0.00107141	-3.71089	0.00107141
	-3.71089	0.000231597	-3.71089	0.000231597	-3.71089	0.000231597
	-3.71089	-0.000600696	-3.71089	-0.000600696	-3.71089	-0.000600696
	-3.71089	0.00170117	-3.71089	0.00170117	-3.71089	0.00170117
	-3.71089	0.000747689	-3.71089	0.000747689	-3.71089	0.000747689
	-3.71089	-0.000834854	-3.71089	-0.000834854	-3.71089	-0.000834854
	-3.71089	-0.000638726	-3.71089	-0.000638726	-3.71089	-0.000638726
	-3.71089	0.00108939	-3.71089	0.00108939	-3.71089	0.00108939
	-3.71089	0.000833605	-3.71089	0.000833605	-3.71089	0.000833605
	-3.71089	-0.000629645	-3.71089	-0.000629645	-3.71089	-0.000629645
	-3.71089	0.00132132	-3.71089	0.00132132	-3.71089	0.00132132
	-3.71089	0.00139019	-3.71089	0.00139019	-3.71089	0.00139019
	-3.71089	0.00307251	-3.71089	0.00307251	-3.71089	0.00307251
	-3.71089	0.000652484	-3.71089	0.000652484	-3.71089	0.000652484
	-3.71089	0.00120787	-3.71089	0.00120787	-3.71089	0.00120787
	-3.71089	0.000829556	-3.71089	0.000829556	-3.71089	0.000829556
	-3.71089	0.00100595	-3.71089	0.00100595	-3.71089	0.00100595
	-3.71089	-0.000149367	-3.71089	-0.000149367	-3.71089	-0.000149367
	-3.71089	-0.000662439	-3.71089	-0.000662439	-3.71089	-0.000662439
	-3.71089	-0.000201654	-3.71089	-0.000201654	-3.71089	-0.000201654
	-3.71089	0.00259888	-3.71089	0.00259888	-3.71089	0.00259888
	-3.71089	7.57521e-05	-3.71089	7.57521e-05	-3.71089	7.57521e-05
	-3.71089	0.00122127	-3.71089	0.00122127	-3.71089	0.00122127
	-3.71089	0.000136345	-3.71089	0.000136345	-3.71089	0.000136345
	-3.71089	0.00227476	-3.71089	0.00227476	-3.71089	0.00227476
	-3.71089	0.00340587	-3.71089	0.00340587	-3.71089	0.00340587
	-3.71089	0.000126773	-3.71089	0.000126773	-3.71089	0.000126773
	-3.71089	0.000625075	-3.71089	0.000625075	-3.71089	0.000625075
	-3.71089	-0.00012864	-3.71089	-0.00012864	-3.71089	-0.00012864
	-3.71089	0.00205999	-3.71089	0.00205999	-3.71089	0.00205999
	-3.71089	-0.00078866	-3.71089	-0.00078866	-3.71089	-0.00078866
	-3.71089	0.00284262	-3.71089	0.00284262	-3.71089	0.00284262
	-3.71089	-0.00043401	-3.71089	-0.00043401	-3.71089	-0.00043401
	-3.71089	-1.84961e-05	-3.71089	-1.84961e-05	-3.71089	-1.84961e-05
	-3.71089	-0.000406901	-3.71089	-0.000406901	-3.71089	-0.000406901
	-3.71089	0.000861538	-3.71089	0.000861538	-3.71089	0.000861538
	-3.71089	0.00249951	-3.71089	0.00249951	-3.71089	0.00249951
	-3.71089	0.000434955	-3.71089	0.000434955	-3.71089	0.000434955
	-3.71089	0.003907	-3.71089	0.003907	-3.71089	0.003907
	-3.71089	-9.02248e-05	-3.71089	-9.02248e-05	-3.71089	-9.02248e-05
	-3.71089	-0.000115175	-3.71089	-0.000115175	-3.71089	-0.000115175
	-3.71089	0.00183167	-3.71089	0.00183167	-3.71089	0.00183167
	-3.71089	0.00130273	-3.71089	0.00130273	-3.71089	0.00130273
	-3.71089	0.00024319	-3.71089	0.00024319	-3.71089	0.00024319
	-3.71089	0.000845072	-3.71089	0.000845072	-3.71089	0.000845072
	-3.71089	-0.000150471	-3.71089	-0.000150471	-3.71089	-0.000150471
	-3.71089	-0.00129242	-3.71089	-0.00129242	-3.71089	-0.00129242
	-3.71089	0.000412216	-3.71089	0.000412216	-3.71089	0.000412216
	-3.71089	-0.000330527	-3.71089	-0.000330527	-3.71089	-0.000330527
	-3.71089	0.00162492	-3.71089	0.00162492	-3.71089	0.00162492
	-3.71089	-0.00135155	-3.71089	-0.00135155	-3.71089	-0.00135155
	-3.71089	-0.000803329	-3.71089	-0.000803329	-3.71089	-0.000803329
	-3.71089	0.000738469	-3.71089	0.000738469	-3.71089	0.000738469
	-3.71089	-0.000600848	-3.71089	-0.000600848	-3.71089	-0.000600848
	-3.71089	0.000816975	-3.71089	0.000816975	-3.71089	0.000816975
	-3.71089	0.000907401	-3.71089	0.000907401	-3.71089	0.000907401
	-3.71089	6.53828e-05	-3.71089	6.53828e-05	-3.71089	6.53828e-05
	-3.71089	-0.000981866	-3.71089	-0.000981866	-3.71089	-0.000981866
	-3.71089	0.000366532	-3.71089	0.000366532	-3.71089	0.000366532
	-3.71089	0.00191315	-3.71089	0.00191315	-3.71089	0.00191315
	-3.71089	0.00140022	-3.71089	0.00140022	-3.71089	0.00140022
	-3.71089	0.00123492	-3.71089	0.00123492	-3.71089	0.00123492
	-3.71089	0.00131112	-3.71089	0.00131112	-3.71089	0.00131112
	-3.71089	-0.00117167	-3.71089	-0.00117167	-3.71089	-0.00117167
	-3.71089	-0.000833676	-3.71089	-0.000833676	-3.71089	-0.000833676
	-3.71089	0.00107632	-3.71089	0.00107632	-3.71089	0.00107632
	-3.71089	0.000804576	-3.71089	0.000804576	-3.71089	0.000804576
	-3.71089	-0.00093242	-3.71089	-0.00093242	-3.71089	-0.00093242
	-3.71089	0.000209192	-3.71089	0.000209192	-3.71089	0.000209192
	-3.71089	-0.000556426	-3.71089	-0.000556426	-3.71089	-0.000556426
	-3.71089	-0.000497502	-3.71089	-0.000497502	-3.71089	-0.000497502
	-3.71089	-0.00068709	-3.71089	-0.00068709	-3.71089	-0.00068709
	-3.71089	0.00138338	-3.71089	0.00138338	-3.71089	0.00138338
	-3.71089	0.000480019	-3.71089	0.000480019	-3.71089	0.000480019
	-3.71089	-0.00085097	-3.71089	-0.00085097	-3.71089	-0.00085097
	-3.71089	2.2309e-05	-3.71089	2.2309e-05	-3.71089	2.2309e-05
	-3.71089	0.000953661	-3.71089	0.000953661	-3.71089	0.000953661
	-3.71089	-0.000844194	-3.71089	-0.000844194	-3.71089	-0.000844194
	-3.71089	0.00603085	-3.71089	0.00603085	-3.71089	0.00603085
	-3.71089	0.00191862	-3.71089	0.00191862	-3.71089	0.00191862
	-3.71089	-0.000516892	-3.71089	-0.000516892	-3.71089	-0.000516892
	-3.71089	-0.000495941	-3.71089	-0.000495941	-3.71089	-0.000495941
	-3.71089	-0.000680453	-3.71089	-0.000680453	-3.71089	-0.000680453
	-3.71089	-0.000967322	-3.71089	-0.000967322	-3.71089	-0.000967322
	-3.71089	-0.000501035	-3.71089	-0.000501035	-3.71089	-0.000501035
	-3.71089	0.00192991	-3.71089	0.00192991	-3.71089	0.00192991
	-3.71089	-0.000898763	-3.71089	-0.000898763	-3.71089	-0.000898763
	-3.71089	0.000269039	-3.71089	0.000269039	-3.71089	0.000269039
	-3.71089	0.00138981	-3.71089	0.00138981	-3.71089	0.00138981
	-3.71089	-0.00141754	-3.71089	-0.00141754	-3.71089	-0.00141754
	-3.71089	0.00052683	-3.71089	0.00052683	-3.71089	0.00052683
	-3.71089	-0.000698276	-3.71089	-0.000698276	-3.71089	-0.000698276
	-3.71089	0.00207003	-3.71089	0.00207003	-3.71089	0.00207003
	-3.71089	-0.000766957	-3.71089	-0.000766957	-3.71089	-0.000766957
	-3.71089	0.000620023	-3.71089	0.000620023	-3.71089	0.000620023
	-3.71089	0.000173358	-3.71089	0.000173358	-3.71089	0.000173358
	-3.71089	0.000256514	-3.71089	0.000256514	-3.71089	0.000256514
	-3.71089	0.000730653	-3.71089	0.000730653	-3.71089	0.000730653
	-3.71089	0.000131832	-3.71089	0.000131832	-3.71089	0.000131832
	-3.71089	0.000403721	-3.71089	0.000403721	-3.71089	0.000403721
	-3.71089	-0.00127309	-3.71089	-0.00127309	-3.71089	-0.00127309
	-3.71089	0.00182027	-3.71089	0.00182027	-3.71089	0.00182027
	-3.71089	0.000261074	-3.71089	0.000261074	-3.71089	0.000261074
	-3.71089	0.000129758	-3.71089	0.000129758	-3.71089	0.000129758
	-3.71089	-0.0011239	-3.71089	-0.0011239	-3.71089	-0.0011239
	-3.71089	-0.00176373	-3.71089	-0.00176373	-3.71089	-0.00176373
	-3.71089	-0.00106737	-3.71089	-0.00106737	-3.71089	-0.00106737
	-3.71089	0.000638426	-3.71089	0.000638426	-3.71089	0.000638426
	-3.71089	0.000401734	-3.71089	0.000401734	-3.71089	0.000401734
	-3.71089	0.000328994	-3.71089	0.000328994	-3.71089	0.000328994
	-3.71089	0.00104283	-3.71089	0.00104283	-3.71089	0.00104283
	-3.71089	0.000283424	-3.71089	0.000283424	-3.71089	0.000283424
	-3.71089	-0.000410723	-3.71089	-0.000410723	-3.71089	-0.000410723
	-3.71089	0.0033831	-3.71089	0.0033831	-3.71089	0.0033831
	-3.71089	0.00575008	-3.71089	0.00575008	-3.71089	0.00575008
	-3.71089	0.000592492	-3.71089	0.000592492	-3.71089	0.000592492
	-3.71089	0.000956164	-3.71089	0.000956164	-3.71089	0.000956164
	-3.71089	0.00204522	-3.71089	0.00204522	-3.71089	0.00204522
	-3.71089	0.000564828	-3.71089	0.000564828	-3.71089	0.000564828
	-3.71089	0.000607978	-3.71089	0.000607978	-3.71089	0.000607978
	-3.71089	0.000298674	-3.71089	0.000298674	-3.71089	0.000298674
	-3.71089	0.00031499	-3.71089	0.00031499	-3.71089	0.00031499
	-3.71089	0.00100584	-3.71089	0.00100584	-3.71089	0.00100584
	-3.71089	0.00049566	-3.71089	0.00049566	-3.71089	0.00049566
	-3.71089	0.000570769	-3.71089	0.000570769	-3.71089	0.000570769
	-3.71089	0.00124989	-3.71089	0.00124989	-3.71089	0.00124989
	-3.71089	-0.000968244	-3.71089	-0.000968244	-3.71089	-0.000968244
	-3.71089	-0.000201347	-3.71089	-0.000201347	-3.71089	-0.000201347
	-3.71089	0.00122514	-3.71089	0.00122514	-3.71089	0.00122514
	-3.71089	0.00143968	-3.71089	0.00143968	-3.71089	0.00143968
	-3.71089	0.000523499	-3.71089	0.000523499	-3.71089	0.000523499
	-3.71089	-0.000320395	-3.71089	-0.000320395	-3.71089	-0.000320395
	-3.71089	-0.000905573	-3.71089	-0.000905573	-3.71089	-0.000905573
	-3.71089	-0.000804824	-3.71089	-0.000804824	-3.71089	-0.000804824
	-3.71089	0.00048463	-3.71089	0.00048463	-3.71089	0.00048463
	-3.71089	-0.0010372	-3.71089	-0.0010372	-3.71089	-0.0010372
	-3.71089	-0.000371117	-3.71089	-0.000371117	-3.71089	-0.000371117
	-3.71089	-0.00107619	-3.71089	-0.00107619	-3.71089	-0.00107619
	-3.71089	-8.76246e-05	-3.71089	-8.76246e-05	-3.71089	-8.76246e-05
	-3.71089	0.00316001	-3.71089	0.00316001	-3.71089	0.00316001
	-3.71089	-0.000923519	-3.71089	-0.000923519	-3.71089	-0.000923519
	-3.71089	0.000704813	-3.71089	0.000704813	-3.71089	0.000704813
	-3.71089	-0.000958565	-3.71089	-0.000958565	-3.71089	-0.000958565
	-3.71089	0.0030194	-3.71089	0.0030194	-3.71089	0.0030194
	-3.71089	0.00338159	-3.71089	0.00338159	-3.71089	0.00338159
	-3.71089	0.00148477	-3.71089	0.00148477	-3.71089	0.00148477
	-3.71089	-0.00151631	-3.71089	-0.00151631	-3.71089	-0.00151631
	-3.71089	-0.00124601	-3.71089	-0.00124601	-3.71089	-0.00124601
	-3.71089	-0.00077033	-3.71089	-0.00077033	-3.71089	-0.00077033
	-3.71089	0.00112621	-3.71089	0.00112621	-3.71089	0.00112621
	-3.71089	0.000541896	-3.71089	0.000541896	-3.71089	0.000541896
	-3.71089	2.71414e-05	-3.71089	2.71414e-05	-3.71089	2.71414e-05
	-3.71089	0.00105305	-3.71089	0.00105305	-3.71089	0.00105305
	-3.71089	0.001716	-3.71089	0.001716	-3.71089	0.001716
	-3.71089	-0.000490934	-3.71089	-0.000490934	-3.71089	-0.000490934
	-3.71089	-0.000764242	-3.71089	-0.000764242	-3.71089	-0.000764242
	-3.71089	0.000101353	-3.71089	0.000101353	-3.71089	0.000101353
	-3.71089	0.00126295	-3.71089	0.00126295	-3.71089	0.00126295
	-3.71089	0.000435219	-3.71089	0.000435219	-3.71089	0.000435219
	-3.71089	0.000648509	-3.71089	0.000648509	-3.71089	0.000648509
	-3.71089	-0.000490453	-3.71089	-0.000490453	-3.71089	-0.000490453
	-3.71089	-0.000202866	-3.71089	-0.000202866	-3.71089	-0.000202866
	-3.71089	0.00131496	-3.71089	0.00131496	-3.71089	0.00131496
	-3.71089	0.000258577	-3.71089	0.000258577	-3.71089	0.000258577
	-3.71089	0.000466758	-3.71089	0.000466758	-3.71089	0.000466758
	-3.71089	0.000811417	-3.71089	0.000811417	-3.71089	0.000811417
	-3.71089	0.00171472	-3.71089	0.00171472	-3.71089	0.00171472
	-3.71089	0.00135204	-3.71089	0.00135204	-3.71089	0.00135204
	-3.71089	0.00181826	-3.71089	0.00181826	-3.71089	0.00181826
	-3.71089	-0.00121351	-3.71089	-0.00121351	-3.71089	-0.00121351
	-3.71089	-0.00042294	-3.71089	-0.00042294	-3.71089	-0.00042294
	-3.71089	0.000489216	-3.71089	0.000489216	-3.71089	0.000489216
	-3.71089	-0.000583554	-3.71089	-0.000583554	-3.71089	-0.000583554
	-3.71089	-8.92899e-05	-3.71089	-8.92899e-05	-3.71089	-8.92899e-05
	-3.71089	-0.000412318	-3.71089	-0.000412318	-3.71089	-0.000412318
	-3.71089	-0.000171806	-3.71089	-0.000171806	-3.71089	-0.000171806
	-3.71089	0.00228548	-3.71089	0.00228548	-3.71089	0.00228548
	-3.71089	0.002403	-3.71089	0.002403	-3.71089	0.002403
	-3.71089	0.00216232	-3.71089	0.00216232	-3.71089	0.00216232
	-3.71089	-0.000482714	-3.71089	-0.000482714	-3.71089	-0.000482714
	-3.71089	0.00411444	-3.71089	0.00411444	-3.71089	0.00411444
	-3.71089	-0.000830781	-3.71089	-0.000830781	-3.71089	-0.000830781
	-3.71089	1.69025e-05	-3.71089	1.69025e-05	-3.71089	1.69025e-05
	-3.71089	0.00147403	-3.71089	0.00147403	-3.71089	0.00147403
	-3.71089	0.000623213	-3.71089	0.000623213	-3.71089	0.000623213
	-3.71089	0.000579056	-3.71089	0.000579056	-3.71089	0.000579056
	-3.71089	-5.46129e-05	-3.71089	-5.46129e-05	-3.71089	-5.46129e-05
	-3.71089	0.00216321	-3.71089	0.00216321	-3.71089	0.00216321
	-3.71089	0.00102906	-3.71089	0.00102906	-3.71089	0.00102906
	-3.71089	-0.000969665	-3.71089	-0.000969665	-3.71089	-0.000969665
	-3.71089	-0.00147951	-3.71089	-0.00147951	-3.71089	-0.00147951
	-3.71089	0.00139195	-3.71089	0.00139195	-3.71089	0.00139195
	-3.71089	-9.93373e-05	-3.71089	-9.93373e-05	-3.71089	-9.93373e-05
	-3.71089	-0.00103065	-3.71089	-0.00103065	-3.71089	-0.00103065
	-3.71089	-0.00032635	-3.71089	-0.00032635	-3.71089	-0.00032635
	-3.71089	-0.000122202	-3.71089	-0.000122202	-3.71089	-0.000122202
	-3.71089	0.000389942	-3.71089	0.000389942	-3.71089	0.000389942
	-3.71089	0.00174681	-3.71089	0.00174681	-3.71089	0.00174681
	-3.71089	0.0024018	-3.71089	0.0024018	-3.71089	0.0024018
	-3.71089	-0.000294179	-3.71089	-0.000294179	-3.71089	-0.000294179
	-3.71089	-0.000893218	-3.71089	-0.000893218	-3.71089	-0.000893218
	-3.71089	0.0036771	-3.71089	0.0036771	-3.71089	0.0036771
	-3.71089	0.00016643	-3.71089	0.00016643	-3.71089	0.00016643
	-3.71089	0.000257635	-3.71089	0.000257635	-3.71089	0.000257635
	-3.71089	-0.000782576	-3.71089	-0.000782576	-3.71089	-0.000782576
	-3.71089	0.00170438	-3.71089	0.00170438	-3.71089	0.00170438
	-3.71089	0.0013666	-3.71089	0.0013666	-3.71089	0.0013666
	-3.71089	0.00179443	-3.71089	0.00179443	-3.71089	0.00179443
	-3.71089	0.000614502	-3.71089	0.000614502	-3.71089	0.000614502
	-3.71089	-0.000171627	-3.71089	-0.000171627	-3.71089	-0.000171627
	-3.71089	-0.000526996	-3.71089	-0.000526996	-3.71089	-0.000526996
	-3.71089	-0.000741485	-3.71089	-0.000741485	-3.71089	-0.000741485
	-3.71089	0.00235807	-3.71089	0.00235807	-3.71089	0.00235807
	-3.71089	-0.00089226	-3.71089	-0.00089226	-3.71089	-0.00089226
	-3.71089	0.00220967	-3.71089	0.00220967	-3.71089	0.00220967
	-3.71089	0.00545882	-3.71089	0.00545882	-3.71089	0.00545882
	-3.71089	0.000237686	-3.71089	0.000237686	-3.71089	0.000237686
	-3.71089	0.000396868	-3.71089	0.000396868	-3.71089	0.000396868
	-3.71089	0.00114986	-3.71089	0.00114986	-3.71089	0.00114986
	-3.71089	0.00505044	-3.71089	0.00505044	-3.71089	0.00505044
	-3.71089	0.00245408	-3.71089	0.00245408	-3.71089	0.00245408
	-3.71089	0.000855942	-3.71089	0.000855942	-3.71089	0.000855942
	-3.71089	0.000598593	-3.71089	0.000598593	-3.71089	0.000598593
	-3.71089	-0.000777687	-3.71089	-0.000777687	-3.71089	-0.000777687
	-3.71089	0.000195275	-3.71089	0.000195275	-3.71089	0.000195275
	-3.71089	0.00212119	-3.71089	0.00212119	-3.71089	0.00212119
	-3.71089	0.000584528	-3.71089	0.000584528	-3.71089	0.000584528
	-3.71089	-0.000285449	-3.71089	-0.000285449	-3.71089	-0.000285449
	-3.71089	0.000737709	-3.71089	0.000737709	-3.71089	0.000737709
	-3.71089	0.00402438	-3.71089	0.00402438	-3.71089	0.00402438
	-3.71089	0.00172179	-3.71089	0.00172179	-3.71089	0.00172179
	-3.71089	0.000324687	-3.71089	0.000324687	-3.71089	0.000324687
	-3.71089	0.00103705	-3.71089	0.00103705	-3.71089	0.00103705
	-3.71089	-0.000379992	-3.71089	-0.000379992	-3.71089	-0.000379992
	-3.71089	0.00107794	-3.71089	0.00107794	-3.71089	0.00107794
	-3.71089	0.00139967	-3.71089	0.00139967	-3.71089	0.00139967
	-3.71089	0.000511931	-3.71089	0.000511931	-3.71089	0.000511931
	-3.71089	0.00121428	-3.71089	0.00121428	-3.71089	0.00121428
	-3.71089	0.000954852	-3.71089	0.000954852	-3.71089	0.000954852
	-3.71089	0.000683921	-3.71089	0.000683921	-3.71089	0.000683921
	-3.71089	-0.000613727	-3.71089	-0.000613727	-3.71089	-0.000613727
	-3.71089	-0.00121546	-3.71089	-0.00121546	-3.71089	-0.00121546
	-3.71089	0.00425937	-3.71089	0.00425937	-3.71089	0.00425937
	-3.71089	-0.000770658	-3.71089	-0.000770658	-3.71089	-0.000770658
	-3.71089	0.00186977	-3.71089	0.00186977	-3.71089	0.00186977
	-3.71089	-0.00022042	-3.71089	-0.00022042	-3.71089	-0.00022042
	-3.71089	0.000978381	-3.71089	0.000978381	-3.71089	0.000978381
	-3.71089	0.000277644	-3.71089	0.000277644	-3.71089	0.000277644
	-3.71089	-0.000911879	-3.71089	-0.000911879	-3.71089	-0.000911879
	-3.71089	0.00165147	-3.71089	0.00165147	-3.71089	0.00165147
	-3.71089	0.000313974	-3.71089	0.000313974	-3.71089	0.000313974
	-3.71089	4.80255e-05	-3.71089	4.80255e-05	-3.71089	4.80255e-05
	-3.71089	0.00334214	-3.71089	0.00334214	-3.71089	0.00334214
	-3.71089	0.00111096	-3.71089	0.00111096	-3.71089	0.00111096
	-3.71089	-0.00106429	-3.71089	-0.00106429	-3.71089	-0.00106429
	-3.71089	0.000838511	-3.71089	0.000838511	-3.71089	0.000838511
	-3.71089	-0.0012387	-3.71089	-0.0012387	-3.71089	-0.0012387
	-3.71089	0.000111283	-3.71089	0.000111283	-3.71089	0.000111283
	-3.71089	4.76882e-05	-3.71089	4.76882e-05	-3.71089	4.76882e-05
	-3.71089	0.00286089	-3.71089	0.00286089	-3.71089	0.00286089
	-3.71089	0.000775475	-3.71089	0.000775475	-3.71089	0.000775475
	-3.71089	0.000419801	-3.71089	0.000419801	-3.71089	0.000419801
	-3.71089	-0.0017731	-3.71089	-0.0017731	-3.71089	-0.0017731
	-3.71089	-0.000502713	-3.71089	-0.000502713	-3.71089	-0.000502713
	-3.71089	-0.00108961	-3.71089	-0.00108961	-3.71089	-0.00108961
	-3.71089	0.00296241	-3.71089	0.00296241	-3.71089	0.00296241
	-3.71089	-0.000191837	-3.71089	-0.000191837	-3.71089	-0.000191837
	-3.71089	0.000129433	-3.71089	0.000129433	-3.71089	0.000129433
	-3.71089	0.00206271	-3.71089	0.00206271	-3.71089	0.00206271
	-3.71089	0.000700453	-3.71089	0.000700453	-3.71089	0.000700453
	-3.71089	8.97388e-05	-3.71089	8.97388e-05	-3.71089	8.97388e-05
	-3.71089	0.0012511	-3.71089	0.0012511	-3.71089	0.0012511
	-3.71089	0.002909	-3.71089	0.002909	-3.71089	0.002909
	-3.71089	0.000907343	-3.71089	0.000907343	-3.71089	0.000907343
	-3.71089	-0.000484371	-3.71089	-0.000484371	-3.71089	-0.000484371
	-3.71089	0.00100167	-3.71089	0.00100167	-3.71089	0.00100167
	-3.71089	0.00110899	-3.71089	0.00110899	-3.71089	0.00110899
	-3.71089	0.0018121	-3.71089	0.0018121	-3.71089	0.0018121
	-3.71089	-0.00068291	-3.71089	-0.00068291	-3.71089	-0.00068291
	-3.71089	0.000369069	-3.71089	0.000369069	-3.71089	0.000369069
	-3.71089	0.00153311	-3.71089	0.00153311	-3.71089	0.00153311
	-3.71089	0.000945355	-3.71089	0.000945355	-3.71089	0.000945355
	-3.71089	0.0014774	-3.71089	0.0014774	-3.71089	0.0014774
	-3.71089	-0.00123406	-3.71089	-0.00123406	-3.71089	-0.00123406
	-3.71089	0.0027492	-3.71089	0.0027492	-3.71089	0.0027492
	-3.71089	-0.0012128	-3.71089	-0.0012128	-3.71089	-0.0012128
	-3.71089	0.00150963	-3.71089	0.00150963	-3.71089	0.00150963
	-3.71089	0.000616919	-3.71089	0.000616919	-3.71089	0.000616919
	-3.71089	0.000337513	-3.71089	0.000337513	-3.71089	0.000337513
	-3.71089	0.00210591	-3.71089	0.00210591	-3.71089	0.00210591
	-3.71089	0.00173865	-3.71089	0.00173865	-3.71089	0.00173865
	-3.71089	-0.000940219	-3.71089	-0.000940219	-3.71089	-0.000940219
	-3.71089	-0.000280521	-3.71089	-0.000280521	-3.71089	-0.000280521
	-3.71089	0.00151245	-3.71089	0.00151245	-3.71089	0.00151245
	-3.71089	-0.000250493	-3.71089	-0.000250493	-3.71089	-0.000250493
	-3.71089	0.00266221	-3.71089	0.00266221	-3.71089	0.00266221
	-3.71089	0.00152697	-3.71089	0.00152697	-3.71089	0.00152697
	-3.71089	0.00323515	-3.71089	0.00323515	-3.71089	0.00323515
	-3.71089	0.000721048	-3.71089	0.000721048	-3.71089	0.000721048
	-3.71089	0.00111294	-3.71089	0.00111294	-3.71089	0.00111294
	-3.71089	-0.000734564	-3.71089	-0.000734564	-3.71089	-0.000734564
	-3.71089	0.000300167	-3.71089	0.000300167	-3.71089	0.000300167
	-3.71089	0.000381231	-3.71089	0.000381231	-3.71089	0.000381231
	-3.71089	0.000174403	-3.71089	0.000174403	-3.71089	0.000174403
	-3.71089	0.00235842	-3.71089	0.00235842	-3.71089	0.00235842
	-3.71089	0.000657484	-3.71089	0.000657484	-3.71089	0.000657484
	-3.71089	0.000107319	-3.71089	0.000107319	-3.71089	0.000107319
	-3.71089	0.000419737	-3.71089	0.000419737	-3.71089	0.000419737
	-3.71089	-0.001103	-3.71089	-0.001103	-3.71089	-0.001103
	-3.71089	0.00195462	-3.71089	0.00195462	-3.71089	0.00195462
	-3.71089	0.00320595	-3.71089	0.00320595	-3.71089	0.00320595
	-3.71089	0.000422645	-3.71089	0.000422645	-3.71089	0.000422645
	-3.71089	-0.000661942	-3.71089	-0.000661942	-3.71089	-0.000661942
	-3.71089	-0.000466494	-3.71089	-0.000466494	-3.71089	-0.000466494
	-3.71089	0.000625889	-3.71089	0.000625889	-3.71089	0.000625889
	-3.71089	0.00134715	-3.71089	0.00134715	-3.71089	0.00134715
	-3.71089	-0.00109657	-3.71089	-0.00109657	-3.71089	-0.00109657
	-3.71089	-0.000229594	-3.71089	-0.000229594	-3.71089	-0.000229594
	-3.71089	-8.19286e-05	-3.71089	-8.19286e-05	-3.71089	-8.19286e-05
	-3.71089	0.000126075	-3.71089	0.000126075	-3.71089	0.000126075
	-3.71089	0.00205774	-3.71089	0.00205774	-3.71089	0.00205774
	-3.71089	-0.00022257	-3.71089	-0.00022257	-3.71089	-0.00022257
	-3.71089	0.000917472	-3.71089	0.000917472	-3.71089	0.000917472
	-3.71089	7.86164e-05	-3.71089	7.86164e-05	-3.71089	7.86164e-05
	-3.71089	0.000474501	-3.71089	0.000474501	-3.71089	0.000474501
	-3.71089	0.00166799	-3.71089	0.00166799	-3.71089	0.00166799
	-3.71089	-0.00129259	-3.71089	-0.00129259	-3.71089	-0.00129259
	-3.71089	-0.00023828	-3.71089	-0.00023828	-3.71089	-0.00023828
	-3.71089	0.00078766	-3.71089	0.00078766	-3.71089	0.00078766
	-3.71089	0.000669646	-3.71089	0.000669646	-3.71089	0.000669646
	-3.71089	0.00153252	-3.71089	0.00153252	-3.71089	0.00153252
	-3.71089	0.000467959	-3.71089	0.000467959	-3.71089	0.000467959
	-3.71089	-0.000466212	-3.71089	-0.000466212	-3.71089	-0.000466212
	-3.71089	0.000110591	-3.71089	0.000110591	-3.71089	0.000110591
	-3.71089	-0.000983504	-3.71089	-0.000983504	-3.71089	-0.000983504
	-3.71089	0.000508597	-3.71089	0.000508597	-3.71089	0.000508597
	-3.71089	0.000958666	-3.71089	0.000958666	-3.71089	0.000958666
	-3.71089	-0.000288326	-3.71089	-0.000288326	-3.71089	-0.000288326
	-3.71089	0.000420268	-3.71089	0.000420268	-3.71089	0.000420268
	-3.71089	0.0063355	-3.71089	0.0063355	-3.71089	0.0063355
	-3.71089	0.000505162	-3.71089	0.000505162	-3.71089	0.000505162
	-3.71089	0.00310234	-3.71089	0.00310234	-3.71089	0.00310234
	-3.71089	0.000877343	-3.71089	0.000877343	-3.71089	0.000877343
	-3.71089	0.000564495	-3.71089	0.000564495	-3.71089	0.000564495
	-3.71089	-0.000610367	-3.71089	-0.000610367	-3.71089	-0.000610367
	-3.71089	0.00175772	-3.71089	0.00175772	-3.71089	0.00175772
	-3.71089	-0.00108641	-3.71089	-0.00108641	-3.71089	-0.00108641
	-3.71089	0.00219884	-3.71089	0.00219884	-3.71089	0.00219884
	-3.71089	-0.000732594	-3.71089	-0.000732594	-3.71089	-0.000732594
	-3.71089	0.000991548	-3.71089	0.000991548	-3.71089	0.000991548
	-3.71089	0.000426642	-3.71089	0.000426642	-3.71089	0.000426642
	-3.71089	0.000778134	-3.71089	0.000778134	-3.71089	0.000778134
	-3.71089	0.00129818	-3.71089	0.00129818	-3.71089	0.00129818
	-3.71089	0.000790375	-3.71089	0.000790375	-3.71089	0.000790375
	-3.71089	-0.00094047	-3.71089	-0.00094047	-3.71089	-0.00094047
	-3.71089	-0.000347928	-3.71089	-0.000347928	-3.71089	-0.000347928
	-3.71089	0.000203485	-3.71089	0.000203485	-3.71089	0.000203485
	-3.71089	-0.000868109	-3.71089	-0.000868109	-3.71089	-0.000868109
	-3.71089	0.00605725	-3.71089	0.00605725	-3.71089	0.00605725
	-3.71089	-0.00103476	-3.71089	-0.00103476	-3.71089	-0.00103476
	-3.71089	-0.00083418	-3.71089	-0.00083418	-3.71089	-0.00083418
	-3.71089	0.000232962	-3.71089	0.000232962	-3.71089	0.000232962
	-3.71089	0.00225954	-3.71089	0.00225954	-3.71089	0.00225954
	-3.71089	9.6049e-05	-3.71089	9.6049e-05	-3.71089	9.6049e-05
	-3.71089	-2.48186e-05	-3.71089	-2.48186e-05	-3.71089	-2.48186e-05
	-3.71089	0.00134393	-3.71089	0.00134393	-3.71089	0.00134393
	-3.71089	-9.29267e-05	-3.71089	-9.29267e-05	-3.71089	-9.29267e-05
	-3.71089	-0.00148109	-3.71089	-0.00148109	-3.71089	-0.00148109
	-3.71089	0.000750446	-3.71089	0.000750446	-3.71089	0.000750446
	-3.71089	-0.000939656	-3.71089	-0.000939656	-3.71089	-0.000939656
	-3.71089	0.000314572	-3.71089	0.000314572	-3.71089	0.000314572
	-3.71089	0.00244242	-3.71089	0.00244242	-3.71089	0.00244242
	-3.71089	-5.99659e-05	-3.71089	-5.99659e-05	-3.71089	-5.99659e-05
	-3.71089	0.000789587	-3.71089	0.000789587	-3.71089	0.000789587
	-3.71089	0.000300479	-3.71089	0.000300479	-3.71089	0.000300479
	-3.71089	0.00245321	-3.71089	0.00245321	-3.71089	0.00245321
	-3.71089	-3.63556e-05	-3.71089	-3.63556e-05	-3.71089	-3.63556e-05
	-3.71089	-0.000728354	-3.71089	-0.000728354	-3.71089	-0.000728354
	-3.71089	0.001434	-3.71089	0.001434	-3.71089	0.001434
	-3.71089	0.000441633	-3.71089	0.000441633	-3.71089	0.000441633
	-3.71089	0.00191413	-3.71089	0.00191413	-3.71089	0.00191413
	-3.71089	-0.000161335	-3.71089	-0.000161335	-3.71089	-0.000161335
	-3.71089	0.00102668	-3.71089	0.00102668	-3.71089	0.00102668
	-3.71089	0.00101243	-3.71089	0.00101243	-3.71089	0.00101243
	-3.71089	0.000926157	-3.71089	0.000926157	-3.71089	0.000926157
	-3.71089	0.00429378	-3.71089	0.00429378	-3.71089	0.00429378
	-3.71089	-0.000842764	-3.71089	-0.000842764	-3.71089	-0.000842764
	-3.71089	-0.0015863	-3.71089	-0.0015863	-3.71089	-0.0015863
	-3.71089	0.000976381	-3.71089	0.000976381	-3.71089	0.000976381
	-3.71089	0.00161632	-3.71089	0.00161632	-3.71089	0.00161632
	-3.71089	-0.000169957	-3.71089	-0.000169957	-3.71089	-0.000169957
	-3.71089	1.93716e-05	-3.71089	1.93716e-05	-3.71089	1.93716e-05
	-3.71089	0.000637193	-3.71089	0.000637193	-3.71089	0.000637193
	-3.71089	0.00108527	-3.71089	0.00108527	-3.71089	0.00108527
	-3.71089	-0.000126899	-3.71089	-0.000126899	-3.71089	-0.000126899
	-3.71089	4.59071e-05	-3.71089	4.59071e-05	-3.71089	4.59071e-05
	-3.71089	-0.000928778	-3.71089	-0.000928778	-3.71089	-0.000928778
	-3.71089	-0.000165965	-3.71089	-0.000165965	-3.71089	-0.000165965
	-3.71089	0.00083829	-3.71089	0.00083829	-3.71089	0.00083829
	-3.71089	0.00140977	-3.71089	0.00140977	-3.71089	0.00140977
[truncated: 46,358 more rows]

## Sheet: fig_1_e_middle
Dynamics median internal fluorescence
	time_s9	IF_s9	time_s10	IF_s10	time_s11	IF_s11	time_s12	IF_s12	time_s13	IF_s13	time_s14	IF_s14	time_s15	IF_s15	time_s16	IF_s16	1 g/L glucose_0.1_1 mg/L_1	1 g/L glucose_0.1_1 mg/L_2	1 g/L glucose_0.1_median	1 g/L glucose + 0.2 % casamino acids_0.05_0_1	1 g/L glucose + 0.2 % casamino acids_0.05_0_2	1 g/L glucose + 0.2 % casamino acids_0.05_0.25 mg/L_1	1 g/L glucose + 0.2 % casamino acids_0.05_0.25 mg/L_2	1 g/L glucose + 0.2 % casamino acids_0.05_0.5 mg/L_1	1 g/L glucose + 0.2 % casamino acids_0.05_0.5 mg/L_2	1 g/L glucose + 0.2 % casamino acids_0.05_1 mg/L_1	1 g/L glucose + 0.2 % casamino acids_0.05_1 mg/L_2	1 g/L glucose + 0.2 % casamino acids_0.05_median	1 g/L glucose + 0.2 % casamino acids_0.1_0_1	1 g/L glucose + 0.2 % casamino acids_0.1_0_2	1 g/L glucose + 0.2 % casamino acids_0.1_0.25 mg/L_1	1 g/L glucose + 0.2 % casamino acids_0.1_0.25 mg/L_2	1 g/L glucose + 0.2 % casamino acids_0.1_0.5 mg/L_1	1 g/L glucose + 0.2 % casamino acids_0.1_0.5 mg/L_2	1 g/L glucose + 0.2 % casamino acids_0.1_1 mg/L_1	1 g/L glucose + 0.2 % casamino acids_0.1_1 mg/L_2	1 g/L glucose + 0.2 % casamino acids_0.1_median
	-16.1439	0.000145153	-16.1606	0.000211044	-16.177	0.000463661	-16.192	-3.98235e-05	-16.2073	-3.37677e-05	-16.2231	-1.59201e-06	-16.2393	-1.14323e-06	-16.2551	2.64842e-05	7e-05		-0.00085									-0.00065								0.00183	-0.0001
	-3.71089	0.000420268	-3.72394	0.00070957	-3.73812	0.000436553	-3.75034	0.000774093	-3.7634	0.000260916	-3.77786	0.000527612	-3.79231	0.000453379	-3.80592	0.000617549	0.00047		-0.0011					0.00045				-0.00055				0.00147					-0.0008
	-2.94478	2.38644e-05	-2.96061	-0.000170994	-2.977	3.27055e-07	-2.99201	-6.21358e-05	-3.00646	5.2198e-05	-3.02369	7.0021e-05	-3.04009	-8.62125e-06	-3.05676	-4.32598e-05	0.00067	0.00403	-0.0006									0.0006								0.00123	0.0007
	-2.19644	9.62129e-05	-2.21228	-4.8406e-05	-2.22867	8.48681e-05	-2.24395	-5.92753e-06	-2.25868	0.00013362	-2.27508	4.15878e-05	-2.29147	6.5422e-06	-2.30815	8.69289e-05	0.00057	0.00313	-0.00065									0.00045									0.0006
	-1.39644	2.21772e-05	-1.412	3.67008e-05	-1.42812	2.65271e-06	-1.44257	2.88021e-05	-1.45729	3.09978e-05	-1.47397	6.80112e-05	-1.49009	6.72726e-05	-0.808147	-1.64429e-05	0.00067	0.00323	-0.0003	0.00027	0.00355	1e-05	7e-05	0.00075	0.00035	0.00067	0.00045	0.0016	3e-05	5e-05		0.00017	7e-05	0.00015		0.00143	0.00185
	-0.70061	-2.21772e-05	-0.71561	-3.67008e-05	-0.731449	-2.65271e-06	-0.745899	-2.88021e-05	-0.760349	5.80271e-06	-0.776747	-5.74424e-05	-0.792585	6.77885e-06	-0.0573132	1.64429e-05	0.00067		-0.0002	0.00027		0.00051	0.00077	0.00055	0.00045	0.00027	0.00055	0.00155	0.00113	0.00065	0.00071	0.00037	0.00047	0.00025	0.00337		0.00275
	0.0521673	-7.66625e-05	0.0368895	-9.35812e-06	0.0207729	-3.93591e-05	0.0060451	-6.37659e-05	-0.00896045	-3.68005e-05	-0.0253577	-1.05689e-05	-0.0414743	-7.40514e-05	0.694631	0.00301733	0.00097		0.0001	0.00127	0.00155	0.00151	0.00157	0.00125	0.00125	0.00137	0.00145	0.00235	0.00153	0.00165	0.00151	0.00147	0.00167	0.00155		0.00153	0.00275
	0.809112	-7.08592e-05	0.793834	0.000847522	0.77744	0.00188073	0.762434	0.00181545	0.747151	0.00314015	0.730753	0.00296638	0.713526	0.00326831	1.4463	0.0102941	0.00087		-0.00015	0.00207	0.00095	0.00211	0.00207	0.00185	0.00185	0.00177	0.00135	0.0027	0.00133	0.00185	0.00201	0.00177	0.00197	0.00215	0.00587	0.00283	0.00365
	1.563	-0.0001352	1.54772	0.00211273	1.53133	0.00527512	1.51605	0.00594027	1.5016	0.00811682	1.48325	0.00876824	1.46547	0.00995115	2.19852	0.0152145	0.00067	0.00243	-0.00025	0.00137	0.00105	0.00281	0.00287	0.00305	0.00385	0.00417	0.00365	0.0043	0.00113	0.00335	0.00161	0.00237	0.00297	0.00275	0.00027	0.00553	0.0032
	2.31578	-0.000167001	2.29995	0.00239869	2.28355	0.00660188	2.26855	0.00731393	2.25382	0.0107114	2.23603	0.012511	2.21797	0.0145372	2.95046	0.0181519	0.00087		0.0001	0.00137	0.00455	0.00391	0.00337	0.00215	0.00305	0.00287	0.00305	0.0041	0.00203	0.00195	0.00301	0.00277	0.00277	0.00285	0.00567	0.00473	0.0041
	3.06661	-0.000137958	3.05106	0.00276136	3.03438	0.00829306	3.0191	0.00928006	3.0041	0.0129688	2.9877	0.0150019	2.96991	0.0171628	3.70324	0.0200207	0.00087	0.00243	-0.00015	0.00207	0.00295	0.00391	0.00387	0.00365	0.00505	0.00497	0.00505	0.0053	0.00153	0.00145	0.00231	0.00347	0.00337	0.00375	0.00237	0.00593	0.00385
	3.82078	-0.000162704	3.80495	0.00230203	3.78855	0.00851597	3.77355	0.00989787	3.75826	0.0139754	3.74075	0.0160555	3.72269	0.0190812	4.4563	0.0210309	0.00137		0.0003	0.00197	0.00165	0.00521	0.00407	0.00255	0.00375	0.00357	0.00445	0.00485	0.00233	0.00225	0.00331	0.00377	0.00367	0.00435	0.00397	0.00523	0.0044
	4.573	-3.7866e-05	4.55745	0.00282134	4.54105	0.0091806	4.52632	0.0106657	4.51104	0.014839	4.49298	0.0171313	4.47547	0.0200789	5.20963	0.0214715	0.00107	0.00263	5e-05	0.00277	0.00495	0.00501	0.00497	0.00405	0.00565	0.00577	0.00655	0.0066	0.00203	0.00595	0.00311	0.00337	0.00357	0.00435	0.00847	0.00603	0.0047
	5.328	-0.000125787	5.31245	0.00225344	5.29605	0.00887743	5.28105	0.010536	5.26576	0.0150485	5.24798	0.017561	5.22964	0.0206014	5.92963	0.0220751	0.00157		0.0008	0.00257	0.00185	0.00551	0.00467	0.00295	0.00435	0.00427	0.00525	0.0054	0.00303	0.00835	0.00381	0.00407	0.00387	0.00465	0.00367	0.00573	0.0054
	6.04633	-4.59659e-05	6.0305	0.00242944	6.01411	0.00968068	5.9991	0.0110873	5.98326	0.0154002	5.96686	0.0179808	5.9488	0.021126	6.6888	0.0225606	0.00137	0.00253	0.00045	0.00327	0.00535	0.00601	0.00517	0.00465	0.00575	0.00607	0.00745	0.00685	0.00293	0.00245	0.00391	0.00397	0.00447	0.00505	0.00167	0.00733	0.00485
	6.80717	-0.000123546	6.79133	0.00212486	6.77494	0.00907285	6.76021	0.0108957	6.7441	0.01528	6.72603	0.0179723	6.70797	0.0211844	7.63824	0.0219172	0.00177	0.00023	0.00105	0.00337	0.00275	0.00621	0.00537	0.00365	0.00485	0.00477	0.00605	0.006	0.00383	0.00395	0.00471	0.00447	0.00497	0.00545	0.00477	0.00693	0.006
	7.75467	-0.000181409	7.73939	0.00173697	7.723	0.00944279	7.70771	0.0108912	7.69243	0.0152731	7.67575	0.0183943	7.65797	0.0210523	8.39769	0.0231571	0.00167	0.00373	0.00075	0.00417	0.00475	0.00651	0.00627	0.00485	0.00635	0.00687	0.00805	0.0069	0.00333	0.00375	0.00461	0.00517	0.00517	0.00565	0.00807	0.00793	0.0059
	8.51633	-0.000264553	8.50022	0.00193211	8.48327	0.00976405	8.46743	0.0113263	8.45048	0.0157948	8.43381	0.019275	8.41741	0.0218349	9.1188	0.0227877	0.00217	0.00063	0.0017	0.00407	0.00275	0.00661	0.00607	0.00455	0.00465	0.00507	0.00635	0.0063	0.00463	0.00515	0.00611	0.00567	0.00547	0.00605	0.00547	0.00723	0.007
	9.23189	-0.000272901	9.21578	0.00167838	9.19938	0.00938656	9.18438	0.011238	9.16937	0.0157425	9.15298	0.0189586	9.13686	0.0218473	9.87463	0.0227005	0.00227	0.00373	0.00135	0.00527	0.00525	0.00701	0.00637	0.00585	0.00685	0.00717	0.00845	0.0074	0.00413	0.00455	0.00531	0.00637	0.00597	0.00705	0.00367	0.01023	0.00665
	9.98828	-0.000206859	9.97189	0.00181138	9.95577	0.0097962	9.94077	0.011153	9.92548	0.0154153	9.90909	0.0185849	9.89241	0.0216337	10.6299	0.0233885	0.00257	0.00093	0.0021	0.00487	0.00345	0.00721	0.00637	0.00475	0.00505	0.00527	0.00685	0.00665	0.00563	0.00535	0.00621	0.00647	0.00577	0.00705	0.00807	0.00913	0.0076
	10.7411	-0.000208931	10.7255	0.00181008	10.7094	0.00956072	10.6944	0.0111494	10.6791	0.0152801	10.6633	0.0192049	10.6474	0.0225253	11.3857	0.0237969	0.00267	0.00493	0.00185	0.00667	0.00895	0.00841	0.00827	0.00695	0.00815	0.00877	0.00975	0.0097	0.00553	0.00845	0.00631	0.00707	0.00637	0.00735	0.00367	0.01073	0.00725
	11.4969	-0.000139412	11.4811	0.0020399	11.4649	0.00982835	11.4502	0.0113324	11.4352	0.0159433	11.4191	0.0192947	11.403	0.02215	12.1424	0.0237247	0.00307	0.00143	0.0028	0.00657	0.00495	0.00911	0.00767	0.00625	0.00605	0.00557	0.00785	0.00755	0.00733	0.00755	0.00751	0.00787	0.00697	0.00725	0.00787	0.00863	0.0094
	12.2616	-0.00016152	12.2455	0.00164947	12.2291	0.00958886	12.2138	0.0114962	12.1972	0.0156545	12.1791	0.0193725	12.1613	0.0224177	12.8991	0.0246372	0.00307	0.00183	0.00335	0.00767	0.00895	0.00881	0.00777	0.00545	0.00585	0.00537	0.00695	0.0078	0.00823	0.00815	0.00791	0.00707	0.00667	0.00715	0.00627	0.00983	0.0094
	13.0197	-0.000145335	13.0033	0.00184533	12.9861	0.00992183	12.9702	0.0119553	12.9541	0.0162841	12.936	0.0189851	12.918	0.0227919	13.6227	0.0245649	0.00347	0.00193	0.0033	0.01027	0.00805	0.00991	0.00907	0.00645	0.00685	0.00637	0.00795	0.00945	0.00883	0.00895	0.00921	0.00887	0.00837	0.00865	0.00587	0.01073	0.00975
	13.7394	-0.000118327	13.7233	0.00170701	13.7066	0.00938801	13.6919	0.0112644	13.6766	0.0158633	13.6599	0.0188432	13.6416	0.0225833	14.3802	0.0249775	0.00397	0.00583	0.0033	0.00967	0.01115	0.01181	0.01147	0.00995	0.01055	0.01117	0.01235	0.01265	0.00873	0.01095	0.01001	0.01037	0.00987	0.01115	0.01187	0.01283	0.01155
	14.498	-0.000143185	14.4822	0.00160882	14.4655	0.00985537	14.4505	0.0118317	14.4347	0.0161281	14.4169	0.01911	14.3988	0.0227537	15.138	0.0245435	0.00347	0.00233	0.0039	0.00997	0.01255	0.01221	0.01077	0.00815	0.00875	0.00857	0.00945	0.01055	0.01083	0.01035	0.01001	0.00887	0.00797	0.00845	0.01127	0.01053	0.0124
	15.2572	-0.000168465	15.2408	0.00167805	15.2238	0.0095385	15.2085	0.0116971	15.1933	0.0165346	15.1758	0.0195859	15.1577	0.0227148	15.896	0.0243907	0.00497	0.00663	0.004	0.01127	0.01035	0.01361	0.01377	0.01215	0.01255	0.01237	0.01325	0.0136	0.01043	0.01475	0.01141	0.01247	0.01157	0.01155	0.00727	0.01513	0.0122
	16.0147	-0.000110747	15.9986	0.00198545	15.9819	0.00965201	15.9669	0.0114178	15.9513	0.0157773	15.9341	0.0195357	15.9155	0.0224355	16.6216	0.023374	0.00427	0.00343	0.0048	0.01277	0.01135	0.01331	0.01217	0.01015	0.00935	0.00857	0.00985	0.01205	0.01303	0.01605	0.01211	0.01107	0.00937	0.00955	0.01187	0.01173	0.0143
	16.7408	-0.000158353	16.7247	0.00169461	16.708	0.00953766	16.6927	0.0114679	16.6772	0.0160916	16.6594	0.0193699	16.641	0.0224181	17.3802	0.0237155	0.00617	0.00773	0.0053	0.01527	0.01675	0.01711	0.01627	0.01515	0.01545	0.01507	0.01485	0.01675	0.01383	0.01545	0.01511	0.01527	0.01387	0.01445	0.01467	0.01723	0.0164
	17.4983	-0.000172369	17.4822	0.00212243	17.4658	0.00973142	17.4508	0.0112871	17.4355	0.0163883	17.4174	0.0189664	17.3994	0.0229244	18.1391	0.0240157	0.00507	0.00433	0.00565	0.01547	0.01435	0.01651	0.01477	0.01235	0.01115	0.01117	0.01125	0.0145	0.01663	0.01535	0.01431	0.01287	0.01137	0.01195	0.00737	0.01303	0.01425
	18.2569	-0.000217649	18.2408	0.00183618	18.2238	0.00960077	18.2091	0.0115316	18.1941	0.0164404	18.1766	0.019309	18.158	0.0228617	18.8988	0.0242091	0.00537	0.04933	0.0039	0.01757	0.01495	0.01421	0.01367	0.01315	0.01405	0.01537	0.01375	0.01545	0.01203	0.01325	0.01251	0.01337	0.01217	0.01345	0.01567	0.01513	0.01425
	19.0163	-0.0002382	18.9999	0.00190172	18.9838	0.00987513	18.9691	0.0118345	18.9538	0.0162903	18.9363	0.019568	18.918	0.022923	19.6252	0.0240483	0.00377	0.04843	0.00235	0.01417	0.01375	0.01521	0.01487	0.01325	0.01325	0.01387	0.01295	0.01495	0.01263	0.01655	0.01231	0.01287	0.01157	0.01205	0.01047	0.01263	0.0137
	19.7438	-0.000258151	19.7277	0.00149919	19.7111	0.00951984	19.696	0.0113066	19.6808	0.0165219	19.663	0.0192854	19.6449	0.0230158	20.3852	0.0241534	0.00817	0.01003	0.00685	0.02217	0.02565	0.02471	0.02357	0.02355	0.02235	0.02337	0.02145	0.02485	0.02093	0.02145	0.02181	0.02187	0.02027	0.01975	0.01377	0.02023	0.02215
	20.5019	-0.000250443	20.4858	0.00178679	20.4694	0.00988873	20.4544	0.0116561	20.4394	0.0165073	20.4219	0.0193949	20.4038	0.0225493	21.1463	0.023993	0.00537	0.00433	0.0056	0.02307	0.02365	0.02421	0.02227	0.01905	0.01815	0.01667	0.01575	0.02165	0.02493	0.02405	0.02211	0.01967	0.01777	0.01775	0.01697	0.01753	0.01995
	21.2638	-0.000280051	21.2474	0.00175343	21.2311	0.00969897	21.2158	0.0115477	21.2008	0.0165383	21.1835	0.0196907	21.1655	0.0228685	21.8744	0.0240593	0.00847	0.01033	0.00715	0.02587	0.02455	0.02901	0.02837	0.02675	0.02615	0.02627	0.02395	0.0273	0.02483	0.02705	0.02631	0.02637	0.02407	0.02345	0.01777	0.02753	0.02635
	21.9916	-0.000192528	21.9755	0.00223154	21.9591	0.00972968	21.9435	0.0117187	21.9285	0.0163995	21.911	0.0196876	21.893	0.0228385	22.636	0.024039	0.00717	0.00953	0.0059	0.02927	0.02995	0.03271	0.03327	0.02625	0.02675	0.02537	0.02455	0.02845	0.02743	0.03045	0.03041	0.02747	0.02477	0.02485	0.02187	0.02673	0.0282
	22.7533	-0.000237213	22.7369	0.00236195	22.7205	0.00981248	22.7052	0.0117459	22.6899	0.0166857	22.6733	0.0200178	22.6549	0.0230338	23.3977	0.0240041	0.00907	0.01113	0.00775	0.03227	0.03235	0.03571	0.03597	0.03405	0.03095	0.03167	0.02835	0.0341	0.03083	0.03315	0.03281	0.03227	0.02837	0.02815	0.02097	0.02783	0.03135
	23.5138	-0.000215228	23.4972	0.00244448	23.4811	0.0099248	23.466	0.0120383	23.4508	0.0167254	23.4346	0.0195251	23.4169	0.0227143	24.1266	0.0242265	0.00647	0.00533	0.0067	0.03467	0.03885	0.03911	0.03497	0.02885	0.02605	0.02417	0.02355	0.03235	0.03533	0.03415	0.03381	0.02877	0.02617	0.02675	0.01847	0.02783	0.0296
	24.2449	-0.000179325	24.2288	0.00236202	24.2113	0.00947136	24.1963	0.0116343	24.1808	0.0162636	24.1627	0.0194992	24.1452	0.0226222	24.9782	0.0234022	0.00987	0.01183	0.00855	0.03667	0.04085	0.04211	0.04207	0.03935	0.03755	0.03897	0.03425	0.0408	0.03523	0.03775	0.03991	0.03997	0.03577	0.03635	0.03067	0.03903	0.03835
	25.0958	-0.000349941	25.0797	0.00267131	25.0636	0.00942278	25.0483	0.0114598	25.0333	0.0162814	25.0155	0.0191319	24.9974	0.0219582			0.00657	0.00503	0.0064	0.03627	0.04245	0.03991	0.03777	0.03425	0.03165	0.02797	0.02655	0.03585	0.03613	0.03395	0.03371	0.03117	0.02717	0.02815	0.02147	0.02963	0.0317
	3.61972	0.01187	0.01449	0.00635	0.00717	0.00691	0.00805	0.00757	0.00619	0.0066	0.01365	0.01429	0.00725	0.00801	0.00861	0.01059	0.00957	0.01113	0.00835	0.03887	0.03835	0.04581	0.04527	0.04115	0.04075	0.04137	0.03925	0.0418	0.03783	0.04315	0.04401	0.04237	0.03787	0.03905	0.03327	0.04033	0.04085
	3.70293	0.01307	0.01509	0.00615	0.00677	0.00661	0.00805	0.00817	0.00629	0.00655	0.01855	0.01939	0.00815	0.00771	0.00831	0.00799	0.00657	0.00553	0.00695	0.04237	0.04195	0.04731	0.04367	0.04045	0.03925	0.03657	0.03615	0.042	0.04293	0.03945	0.04021	0.03587	0.03357	0.03425	0.02737	0.03593	0.0372
	3.79222	0.01277	0.01729	0.00775	0.00877	0.00831	0.00975	0.01007	0.00729	0.00825	0.01545	0.01539	0.00825	0.00921	0.00991	0.01109	0.01037	0.01223	0.009	0.04657	0.04545	0.05391	0.05107	0.04735	0.04695	0.04837	0.04485	0.048	0.04563	0.05045	0.05011	0.04877	0.04397	0.04515	0.03997	0.04873	0.04795
	3.87543	0.01337	0.01539	0.00685	0.00767	0.00781	0.00945	0.00997	0.00729	0.00785	0.01885	0.01999	0.00855	0.00821	0.00871	0.00829	0.00747	0.00693	0.0077	0.04917	0.04985	0.05551	0.04767	0.04525	0.03975	0.03487	0.03335	0.0478	0.04903	0.04775	0.04251	0.04257	0.03537	0.03625	0.02767	0.03633	0.04075
	3.96444	0.01207	0.01549	0.00835	0.00917	0.00861	0.01075	0.01117	0.00869	0.0089	0.01555	0.01359	0.00835	0.00941	0.00981	0.01109	0.01057	0.01523	0.0091	0.05317	0.05265	0.06351	0.05857	0.05425	0.05365	0.05657	0.05475	0.0555	0.05383	0.05845	0.05661	0.05717	0.05057	0.05145	0.04447	0.05453	0.05625
	4.04765	0.01267	0.01599	0.00735	0.00787	0.00791	0.00985	0.01047	0.00859	0.0081	0.01915	0.02039	0.00895	0.00881	0.00901	0.00869	0.00777	0.00733	0.00805	0.05837	0.06185	0.06011	0.05567	0.05285	0.04685	0.04097	0.03855	0.0561	0.05793	0.05725	0.05171	0.05167	0.04367	0.04425	0.03827	0.04383	0.04905
	4.13667	0.01447	0.01789	0.00965	0.01047	0.01001	0.01185	0.01267	0.01009	0.01015	0.01735	0.01649	0.00915	0.01041	0.01101	0.01279	0.01157	0.01553	0.01045	0.06657	0.06355	0.07551	0.07057	0.06315	0.06175	0.06237	0.05965	0.06505	0.06513	0.06865	0.06711	0.06607	0.05877	0.06025	0.05127	0.06083	0.06475
	4.21987	0.01447	0.01689	0.00885	0.00947	0.00931	0.01155	0.01197	0.00989	0.00965	0.02005	0.02149	0.00985	0.00981	0.01011	0.00929	0.00827	0.00783	0.009	0.07167	0.07065	0.08041	0.07387	0.06395	0.06035	0.05827	0.04995	0.0684	0.07143	0.06695	0.06161	0.05787	0.05217	0.05275	0.04017	0.05203	0.05625
	4.33583	0.01697	0.01989	0.01155	0.01237	0.01161	0.01415	0.01487	0.01319	0.0121	0.01965	0.01939	0.01105	0.01291	0.01311	0.01339	0.01237	0.01793	0.01175	0.08117	0.07805	0.08821	0.08377	0.07575	0.07345	0.07327	0.06945	0.07845	0.04523	0.04545	0.04021	0.04007	0.03627	0.03705	0.03267	0.03633	0.0395
	4.41904	0.01567	0.01769	0.00975	0.01057	0.01011	0.01235	0.01317	0.01159	0.01045	0.01685	0.01569	0.00955	0.01131	0.01131	0.01209	0.01147	0.01753	0.0102	0.08347	0.08295	0.09931	0.09157	0.08045	0.07865	0.07417	0.06355	0.08255	0.05053	0.05055	0.04541	0.04377	0.04017	0.04075	0.03607	0.04063	0.0435
	4.50806	0.01637	0.01929	0.01175	0.01247	0.01201	0.01495	0.01497	0.01429	0.013	0.01815	0.01859	0.01085	0.01291	0.01301	0.01309	0.01367	0.01943	0.01195	0.09407	0.09695	0.09871	0.09497	0.08835	0.08355	0.08277	0.07985	0.0918	0.05713	0.05645	0.05101	0.04887	0.04507	0.04625	0.04057	0.04583	0.04865
	4.59126	0.01507	0.01859	0.01035	0.01097	0.01071	0.01325	0.01307	0.01249	0.01125	0.01175	0.01279	0.00805	0.01011	0.00911	0.00939	0.00937	0.05623	0.008	0.09817	0.08885	0.09421	0.08987	0.08415	0.08205	0.08167	0.07185	0.08805	0.06153	0.06155	0.05571	0.05307	0.04977	0.05035	0.04437	0.05033	0.053
	4.68056	0.01737	0.02009	0.01315	0.01437	0.01361	0.01605	0.01677	0.01529	0.01405	0.02045	0.02079	0.01215	0.01471	0.01451	0.01399	0.01547	0.01793	0.0136	0.11187	0.11255	0.11361	0.10737	0.10095	0.09425	0.09417	0.09415	0.106	0.07363	0.07155	0.06611	0.06307	0.05817	0.05915	0.05147	0.06063	0.06315
	4.76376	0.01707	0.01999	0.01175	0.01267	0.01211	0.01495	0.01497	0.01359	0.01275	0.01825	0.02039	0.01185	0.01451	0.01381	0.01359	0.01377	0.01603	0.01255	0.11597	0.11205	0.11861	0.11357	0.10675	0.10195	0.09967	0.09915	0.11095	0.08143	0.07825	0.07281	0.07077	0.06547	0.06675	0.05757	0.06703	0.0702
	4.87972	0.01987	0.02309	0.01565	0.01687	0.01621	0.01955	0.01807	0.01809	0.0166	0.02295	0.02309	0.01395	0.01781	0.01621	0.01719	0.01727	0.01993	0.0157	0.13027	0.12745	0.12831	0.12387	0.11735	0.10875	0.10537	0.10735	0.12245	0.04903	0.04755	0.04401	0.04007	0.03817	0.03865	0.03507	0.03903	0.04085
	4.96293	0.01767	0.02189	0.01415	0.01507	0.01411	0.01755	0.01697	0.01559	0.0149	0.01415	0.01529	0.01035	0.01351	0.01151	0.01369	0.01307	0.05653	0.01165	0.13117	0.11525	0.12161	0.11697	0.11215	0.10825	0.10697	0.10165	0.11525	0.05123	0.05105	0.04731	0.04317	0.04057	0.04135	0.03637	0.04253	0.04415
	5.07833	0.02317	0.02589	0.01785	0.01937	0.01851	0.02155	0.01977	0.01839	0.0185	0.02255	0.02369	0.01615	0.01781	0.01671	0.01569	0.01487	0.01263	0.0155	0.09207	0.08555	0.08981	0.08917	0.08455	0.08155	0.07557	0.06805	0.0866	0.06243	0.06185	0.05491	0.05057	0.04587	0.04695	0.03937	0.04883	0.051
	5.16154	0.02237	0.02219	0.01565	0.01737	0.01441	0.01475	0.01427	0.00999	0.0138	0.02145	0.02429	0.01555	0.01661	0.01561	0.01439	0.01477	0.01103	0.0145	0.10337	0.09325	0.09791	0.09667	0.09075	0.08545	0.07987	0.07465	0.09355	0.07193	0.06995	0.06091	0.05657	0.05177	0.05285	0.04407	0.05423	0.0567
	5.25056	0.02337	0.02539	0.01795	0.01957	0.01851	0.02255	0.02147	0.01969	0.01935	0.02195	0.02539	0.01615	0.02101	0.01941	0.02009	0.01897	0.02273	0.0186	0.11367	0.10395	0.10951	0.10817	0.10305	0.09925	0.09527	0.08875	0.10505	0.08373	0.08565	0.06921	0.06707	0.06247	0.06215	0.05357	0.06293	0.0663
	5.33377	0.02047	0.02399	0.01765	0.01877	0.01761	0.02135	0.01867	0.01789	0.0175	0.02385	0.02579	0.01635	0.01881	0.01701	0.01629	0.01527	0.01363	0.01575	0.12167	0.11485	0.11821	0.11737	0.11205	0.10625	0.09987	0.09485	0.115	0.09833	0.11075	0.07641	0.07837	0.06577	0.06615	0.05357	0.06623	0.0736
	5.44944	0.02467	0.02949	0.02125	0.02297	0.02151	0.02615	0.02257	0.02269	0.02155	0.02725	0.02859	0.01955	0.02521	0.02251	0.02469	0.02277	0.02553	0.023	0.13777	0.12885	0.13041	0.12807	0.12325	0.11735	0.11397	0.10675	0.1275	0.05043	0.05205	0.05231	0.04657	0.04387	0.04135	0.03957	0.04183	0.0455
	5.53265	0.02127	0.02579	0.01965	0.02127	0.01971	0.02395	0.01997	0.02109	0.01955	0.02475	0.02579	0.01755	0.02291	0.02021	0.02249	0.02127	0.02473	0.02075	0.14427	0.13805	0.13811	0.13537	0.13095	0.12205	0.11617	0.10955	0.135	0.05513	0.05835	0.05431	0.05127	0.04527	0.04475	0.04197	0.04423	0.04905
	5.64833	0.02557	0.02999	0.02325	0.02497	0.02371	0.02845	0.02537	0.02569	0.02405	0.02625	0.02929	0.02115	0.02891	0.02451	0.02619	0.02497	0.02913	0.02555	0.08497	0.08205	0.08281	0.08477	0.08305	0.08145	0.07527	0.06935	0.0836	0.06653	0.06965	0.06411	0.05957	0.05317	0.05595	0.04817	0.05243	0.0575
	5.73154	0.02307	0.02669	0.02255	0.02367	0.02181	0.02655	0.02377	0.02299	0.0224	0.02535	0.02759	0.02005	0.02691	0.02261	0.02419	0.02507	0.02873	0.02415	0.09277	0.08805	0.08901	0.08537	0.08645	0.08455	0.08027	0.07275	0.08775	0.07493	0.07795	0.07091	0.06447	0.05967	0.06395	0.05407	0.05823	0.06395
	5.82083	0.02797	0.03139	0.02445	0.02657	0.02461	0.03075	0.02637	0.02659	0.02525	0.02695	0.02969	0.02225	0.02881	0.02521	0.02679	0.02627	0.02893	0.02585	0.10297	0.09745	0.09781	0.09627	0.09585	0.09425	0.09077	0.08385	0.09755	0.08973	0.09075	0.07871	0.07847	0.07227	0.07845	0.05847	0.06433	0.0782
	5.90404	0.02527	0.02969	0.02475	0.02667	0.02441	0.02885	0.02367	0.02329	0.02445	0.02755	0.02939	0.02235	0.02861	0.02461	0.02659	0.02807	0.02943	0.0265	0.11317	0.10675	0.10541	0.10657	0.10685	0.10255	0.09897	0.09155	0.10685	0.10003	0.10225	0.08601	0.08667	0.09077	0.09215	0.06497	0.07163	0.0897
	6.01972	0.03217	0.03639	0.03065	0.03287	0.02991	0.03495	0.03197	0.02709	0.0312	0.03555	0.03629	0.02715	0.03461	0.02981	0.03229	0.02907	0.03603	0.0315	0.13897	0.12465	0.12511	0.12137	0.12165	0.11325	0.10907	0.10145	0.12335	0.05433	0.05835	0.05801	0.05167	0.04817	0.04855	0.04367	0.04653	0.0504
	6.10293	0.02717	0.03289	0.02795	0.02977	0.02661	0.03155	0.02297	0.02359	0.0265	0.03095	0.03119	0.02465	0.02821	0.02661	0.02849	0.02557	0.03683	0.0264	0.14937	0.13785	0.12641	0.12687	0.12695	0.11555	0.11107	0.10615	0.1274	0.05903	0.06385	0.06381	0.05677	0.05217	0.05215	0.04647	0.05023	0.0548
	6.235	0.03577	0.04069	0.03245	0.03527	0.03171	0.03985	0.03327	0.03239	0.03305	0.03265	0.03919	0.02905	0.03901	0.03301	0.03509	0.03237	0.04373	0.0332	0.08457	0.08195	0.08391	0.09167	0.07745	0.07975	0.06947	0.08025	0.08255	0.04453	0.04175	0.04831	0.04097	0.03907	0.03735	0.03747	0.03613	0.0403
	6.31821	0.03037	0.03449	0.03115	0.03377	0.02971	0.03715	0.02417	0.02759	0.02965	0.02595	0.02919	0.02235	0.02721	0.02461	0.02689	0.02187	0.08033	0.0251	0.09297	0.09025	0.08741	0.09887	0.08695	0.08375	0.07397	0.08715	0.08805	0.04573	0.04615	0.05121	0.04327	0.04357	0.04255	0.03997	0.03993	0.0435
	6.40694	0.03767	0.04149	0.03505	0.03827	0.03391	0.04285	0.02807	0.03079	0.03515	0.03745	0.03849	0.03015	0.03731	0.03351	0.03499	0.02787	0.05173	0.0342	0.10507	0.10015	0.09521	0.11847	0.09485	0.09095	0.08397	0.09925	0.09805	0.05493	0.05505	0.05931	0.04977	0.04897	0.04805	0.04597	0.04523	0.04945
	6.49015	0.03237	0.03799	0.03375	0.03657	0.03251	0.04345	0.02697	0.02849	0.03205	0.03125	0.03409	0.02915	0.03231	0.02881	0.02879	0.01957	0.04073	0.02935	0.11517	0.11075	0.10801	0.12297	0.09975	0.09775	0.09007	0.09935	0.1046	0.06483	0.06225	0.06481	0.05467	0.05277	0.05035	0.04867	0.04623	0.0538
	6.57944	0.04007	0.04749	0.03795	0.04197	0.03721	0.04875	0.02857	0.02809	0.03825	0.04085	0.04189	0.03285	0.04191	0.03611	0.03689	0.02727	0.05013	0.03745	0.13797	0.12545	0.12171	0.14177	0.11625	0.10585	0.09977	0.11285	0.1197	0.08283	0.07815	0.07421	0.06147	0.06117	0.05935	0.05957	0.05423	0.06185
	6.66265	0.03517	0.04139	0.03655	0.03967	0.03501	0.04645	0.03217	0.02809	0.0347	0.03395	0.03579	0.03125	0.03391	0.02881	0.03029	0.02227	0.04303	0.0312	0.15067	0.13725	0.13091	0.14367	0.12125	0.11315	0.10557	0.11165	0.1268	0.09203	0.08525	0.07851	0.06797	0.06357	0.06375	0.05967	0.05713	0.06585
	6.79472	0.04677	0.05419	0.04295	0.04637	0.04171	0.06205	0.02567	0.02379	0.0431	0.04465	0.04669	0.03695	0.04511	0.04141	0.04569	0.02897	0.02773	0.04165	0.08717	0.08985	0.08991	0.09607	0.08055	0.08265	0.07197	0.08565	0.0869	0.05423	0.05155	0.05961	0.05057	0.05017	0.05035	0.04567	0.04453	0.05045
	6.87794	0.04117	0.04729	0.04205	0.04537	0.03951	0.05255	0.03437	0.03159	0.0403	0.04035	0.04229	0.03535	0.04381	0.03921	0.04139	0.03087	0.05503	0.0402	0.09477	0.10605	0.10531	0.10917	0.09265	0.08995	0.07387	0.09515	0.09545	0.05963	0.05775	0.06421	0.05527	0.05577	0.05585	0.04937	0.05183	0.05595
	6.99361	0.04827	0.05579	0.04625	0.05097	0.04531	0.06965	0.03307	0.03239	0.0464	0.04925	0.05139	0.04125	0.05061	0.04271	0.05079	0.02537	0.02743	0.04505	0.11337	0.12115	0.11621	0.13087	0.10465	0.09385	0.08427	0.11065	0.1125	0.04093	0.04965	0.04251	0.03967	0.03817	0.04025	0.03437	0.03823	0.0406
	7.07682	0.04507	0.05399	0.04595	0.04977	0.04291	0.05435	0.02977	0.03439	0.0442	0.04695	0.04819	0.04005	0.05331	0.04161	0.04429	0.03377	0.05193	0.04495	0.12027	0.13315	0.12821	0.14097	0.10605	0.10105	0.09057	0.11875	0.12	0.04573	0.05255	0.04731	0.04497	0.04367	0.04325	0.03807	0.04203	0.0448
	7.16667	0.04967	0.06089	0.05025	0.05517	0.04991	0.06785	0.03157	0.03399	0.0494	0.05025	0.05529	0.04375	0.05741	0.04791	0.05269	0.02837	0.06233	0.0508	0.14817	0.13965	0.13251	0.15207	0.12965	0.11145	0.10657	0.12995	0.13185	0.05353	0.05825	0.05581	0.05237	0.04937	0.05215	0.04317	0.04613	0.052
	7.24987	0.05437	0.06439	0.05305	0.05807	0.05151	0.05895	0.02897	0.03259	0.05255	0.04615	0.04989	0.03935	0.04911	0.04181	0.04419	0.02617	0.07693	0.0445	0.16907	0.14835	0.14031	0.15717	0.14815	0.12195	0.11697	0.13755	0.14495	0.05763	0.06205	0.06171	0.05737	0.05977	0.05855	0.04917	0.05213	0.0589
	7.36472	0.05507	0.06849	0.05615	0.06217	0.05061	0.05945	0.03587	0.03909	0.0543	0.05575	0.06399	0.05045	0.06691	0.05261	0.05419	0.03377	0.03603	0.0519	0.09287	0.08575	0.09911	0.09247	0.09265	0.09035	0.07787	0.09025	0.09205	0.08743	0.07195	0.08211	0.07747	0.07457	0.08085	0.06207	0.06183	0.0761
	7.44793	0.05587	0.06699	0.05535	0.06117	0.05141	0.06265	0.03617	0.03189	0.0543	0.05725	0.06249	0.04975	0.06581	0.04911	0.04949	0.02747	0.03783	0.0485	0.10387	0.09745	0.10831	0.10527	0.10805	0.10385	0.08477	0.10205	0.1042	0.09353	0.08195	0.09001	0.08527	0.08147	0.08795	0.06597	0.06823	0.08465
	7.56361	0.05777	0.06929	0.05745	0.06277	0.05481	0.06425	0.04487	0.04279	0.0563	0.06315	0.06439	0.05645	0.07911	0.04521	0.05409	0.03357	0.03773	0.054	0.11647	0.11425	0.12651	0.12247	0.12285	0.12225	0.09097	0.11695	0.12035	0.05343	0.06395	0.05541	0.05077	0.04857	0.04935	0.04237	0.04373	0.0498
	7.64682	0.06027	0.07209	0.06105	0.06677	0.06131	0.06745	0.03677	0.03419	0.0604	0.05525	0.05599	0.05065	0.06021	0.04681	0.04689	0.02687	0.02963	0.0478	0.13137	0.12985	0.14101	0.13187	0.12645	0.12915	0.09747	0.11735	0.1306	0.05873	0.07175	0.06101	0.05577	0.05187	0.05245	0.04337	0.04693	0.0539
	7.77806	0.05897	0.06559	0.05865	0.06447	0.05431	0.08115	0.03467	0.04019	0.0575	0.05075	0.05149	0.04505	0.05251	0.04931	0.04999	0.03277	0.03463	0.04815	0.17107	0.15465	0.16631	0.16407	0.15525	0.15765	0.11457	0.15095	0.15745	0.04263	0.05655	0.04571	0.04177	0.04167	0.04055	0.03397	0.03633	0.0418
	7.86126	0.06197	0.07289	0.06715	0.08227	0.05551	0.08195	0.03267	0.03989	0.06325	0.05315	0.05299	0.04605	0.05491	0.04921	0.04839	0.03497	0.03813	0.0473	0.17247	0.16965	0.17971	0.17117	0.15595	0.15875	0.11897	0.13665	0.1655	0.04673	0.06145	0.04931	0.04427	0.04387	0.04285	0.03477	0.03743	0.04415
	7.97694	0.06287	0.06779	0.06395	0.06957	0.05751	0.08335	0.03277	0.02839	0.0621	0.05645	0.05839	0.05085	0.05971	0.05651	0.05559	0.04577	0.03743	0.05455	0.09517	0.09005	0.09961	0.09507	0.09355	0.09465	0.10097	0.10975	0.09645	0.06903	0.07555	0.06291	0.05977	0.05687	0.06085	0.04787	0.05303	0.06005
	8.06015	0.05857	0.06619	0.06845	0.07417	0.05271	0.07535	0.02787	0.03109	0.0622	0.06015	0.06149	0.05465	0.06461	0.05911	0.05889	0.04577	0.03673	0.0575	0.10487	0.09925	0.10861	0.10287	0.10285	0.10335	0.11187	0.12005	0.1052	0.07953	0.08285	0.07131	0.06877	0.06587	0.07135	0.05357	0.05953	0.0698
	8.17556	0.05737	0.06249	0.06455	0.06947	0.05661	0.09245	0.02727	0.03059	0.05965	0.06645	0.06779	0.05965	0.06831	0.06721	0.06419	0.04237	0.03683	0.0642	0.06837	0.06335	0.07181	0.07557	0.06945	0.07055	0.08917	0.08055	0.07165	0.11783	0.10475	0.09391	0.09277	0.08257	0.10115	0.06727	0.07333	0.09425
	8.25877	0.05997	0.06679	0.06695	0.07337	0.05751	0.06965	0.02507	0.02839	0.06215	0.07055	0.07229	0.06295	0.07931	0.07421	0.06989	0.04277	0.03793	0.06955	0.08047	0.07145	0.08101	0.08697	0.07685	0.07975	0.10177	0.09165	0.08095	0.12183	0.11275	0.10361	0.09997	0.09027	0.10805	0.07207	0.07763	0.1027
	8.39083	0.06447	0.06489	0.06685	0.07257	0.05851	0.07075	0.02667	0.03209	0.06435	0.04355	0.04659	0.04025	0.04821	0.04291	0.04509	0.01767	0.01773	0.0425	0.09847	0.08745	0.09781	0.10437	0.09455	0.09545	0.11727	0.10695	0.09835	0.05633	0.07425	0.06761	0.05617	0.05027	0.05875	0.05387	0.04853	0.05725
	8.47405	0.06727	0.07029	0.07105	0.07647	0.06161	0.07245	0.02487	0.02989	0.06785	0.04635	0.04949	0.04285	0.04991	0.04271	0.04729	0.01917	0.01483	0.0438	0.10567	0.09975	0.10841	0.11207	0.09905	0.09955	0.11357	0.10355	0.1051	0.06113	0.07685	0.06841	0.05777	0.05297	0.06125	0.05157	0.04993	0.05925
	8.58917	0.06107	0.06279	0.06695	0.07257	0.05821	0.07575	0.02507	0.03229	0.0618	0.05075	0.05409	0.04715	0.05511	0.05231	0.04889	0.02327	0.02503	0.0491	0.14417	0.12275	0.13281	0.13977	0.12695	0.12335	0.14477	0.13485	0.13445	0.04763	0.05905	0.05601	0.04577	0.04897	0.04815	0.04207	0.04273	0.0487
	8.67238	0.06467	0.06399	0.07225	0.07807	0.05711	0.06735	0.02397	0.02919	0.0642	0.05445	0.05749	0.05005	0.05871	0.05181	0.05379	0.02487	0.02743	0.0513	0.14557	0.13245	0.13921	0.14447	0.13605	0.13055	0.15387	0.13865	0.13955	0.05403	0.06535	0.06081	0.05097	0.05247	0.05345	0.04607	0.04713	0.0531
	8.80444	0.05977	0.07159	0.06955	0.07457	0.06041	0.07585	0.02647	0.02899	0.0637	0.05995	0.06269	0.05515	0.06251	0.06391	0.06199	0.02677	0.03023	0.0603	0.08387	0.07705	0.08631	0.09157	0.09175	0.08295	0.11057	0.09825	0.08975	0.04353	0.05465	0.05201	0.04397	0.04757	0.04305	0.03807	0.04163	0.04495
	8.88765	0.06487	0.07949	0.06735	0.07227	0.05571	0.06505	0.02437	0.02969	0.06415	0.06305	0.06619	0.05815	0.06621	0.06551	0.06459	0.02787	0.03213	0.06315	0.08857	0.08385	0.09141	0.09897	0.09125	0.09035	0.11477	0.10515	0.09205	0.04883	0.05945	0.05761	0.04887	0.05027	0.04825	0.04227	0.04633	0.04995
	9.00278	0.05927	0.07039	0.06815	0.07357	0.05711	0.07135	0.02617	0.02929	0.0624	0.04065	0.04459	0.03985	0.04621	0.04211	0.03869	0.01517	0.01663	0.04005	0.11917	0.10485	0.11371	0.12367	0.11475	0.10905	0.14297	0.13365	0.11755	0.07763	0.07845	0.07561	0.06667	0.06617	0.06525	0.05667	0.05893	0.0665
	9.08599	0.06037	0.07529	0.06595	0.07167	0.05621	0.06865	0.02447	0.02939	0.06185	0.04245	0.04739	0.04165	0.04841	0.04411	0.04089	0.01507	0.02023	0.04195	0.12777	0.11315	0.12171	0.13137	0.12345	0.11755	0.14937	0.13905	0.1262	0.08373	0.08525	0.08201	0.07387	0.07007	0.07175	0.06107	0.06303	0.07255
	9.17528	0.05977	0.07099	0.06645	0.07177	0.05681	0.07255	0.02367	0.02829	0.0618	0.04565	0.05019	0.04455	0.05181	0.04811	0.04479	0.01797	0.02343	0.045	0.16807	0.13785	0.14801	0.15567	0.14975	0.13375	0.16987	0.15155	0.15165	0.11383	0.10965	0.10161	0.09957	0.09707	0.09415	0.07507	0.07703	0.0984
	9.25848	0.05507	0.07239	0.06435	0.07037	0.05531	0.06495	0.02397	0.02869	0.05855	0.04885	0.05359	0.04755	0.05371	0.04821	0.04769	0.01877	0.01953	0.04695	0.17137	0.15455	0.15901	0.16077	0.14585	0.13215	0.16377	0.14825	0.15795	0.12543	0.11505	0.10531	0.08987	0.08127	0.09255	0.07117	0.07163	0.09095
	9.39	0.05397	0.06739	0.06675	0.07287	0.05461	0.06725	0.02197	0.02749	0.0594	0.05525	0.05929	0.05235	0.05981	0.05981	0.05639	0.02037	0.02523	0.05515	0.09187	0.08985	0.09641	0.10257	0.10115	0.09675	0.11287	0.11755	0.0998	0.06723	0.07985	0.06671	0.06207	0.06167	0.06385	0.05557	0.05813	0.0629
	9.47321	0.04937	0.06379	0.05955	0.06667	0.05081	0.07965	0.02267	0.02699	0.0539	0.06015	0.06469	0.05535	0.06291	0.06081	0.05669	0.02157	0.02223	0.05725	0.09897	0.10135	0.10701	0.11037	0.10915	0.10045	0.11347	0.12035	0.1088	0.07323	0.08695	0.07321	0.06627	0.06367	0.06645	0.05747	0.05933	0.0661
	9.605	0.04467	0.06059	0.05765	0.06487	0.05091	0.06795	0.02177	0.02579	0.053	0.06865	0.07429	0.06085	0.06931	0.07601	0.06839	0.02427	0.03073	0.0669	0.07637	0.08935	0.07921	0.08957	0.09065	0.08195	0.09287	0.09795	0.09155	0.05993	0.07305	0.06281	0.05767	0.05887	0.05835	0.05727	0.05763	0.06015
	9.68821	0.04187	0.05799	0.05435	0.06117	0.05221	0.06315	0.02137	0.02719	0.052	0.07215	0.07529	0.06445	0.07531	0.07901	0.07269	0.02557	0.03213	0.07175	0.08217	0.09435	0.08471	0.09617	0.09485	0.08745	0.09957	0.10175	0.09615	0.06793	0.07985	0.07001	0.06377	0.06477	0.06385	0.06167	0.06183	0.065
	9.81972	0.05807	0.05249	0.05285	0.05937	0.05111	0.05915	0.01797	0.02499	0.0517	0.04585	0.05079	0.04515	0.05381	0.04641	0.04959	0.01387	0.01683	0.0458	0.11457	0.12125	0.10921	0.12047	0.11845	0.10865	0.12267	0.12495	0.1213	0.06223	0.07115	0.06241	0.05727	0.05877	0.05915	0.05557	0.05523	0.0591
	9.90293	0.06507	0.05069	0.04935	0.05637	0.04691	0.05575	0.01787	0.02619	0.049	0.04795	0.05309	0.04685	0.05681	0.04831	0.05129	0.01477	0.01593	0.0478	0.11837	0.13515	0.11901	0.13047	0.12465	0.11315	0.12287	0.12505	0.1254	0.07073	0.07855	0.06891	0.06257	0.05917	0.06515	0.05467	0.05623	0.0636
	9.99222	0.06587	0.05569	0.04745	0.06677	0.04371	0.05365	0.01647	0.02409	0.04885	0.05125	0.05609	0.05005	0.06031	0.05341	0.05279	0.01677	0.02313	0.05135	0.16447	0.16835	0.14611	0.15497	0.14725	0.13425	0.14617	0.14575	0.14835	0.10063	0.09465	0.08821	0.08057	0.08187	0.08025	0.07337	0.07473	0.0813
	10.0754	0.06817	0.07199	0.07985	0.08417	0.04411	0.05425	0.01597	0.02469	0.0604	0.05235	0.05839	0.05195	0.06301	0.05521	0.05399	0.01927	0.06503	0.05345	0.16127	0.16065	0.14291	0.15617	0.15515	0.14385	0.15427	0.16415	0.1576	0.10153	0.10425	0.09751	0.08907	0.09817	0.08855	0.08447	0.08393	0.0937
	10.2064	0.11967	0.12919	0.16895	0.18097	0.13861	0.15555	0.55727	0.06379	0.1463	0.06365	0.06569	0.05845	0.06981	0.06601	0.06509	0.01927	0.02343	0.0637	0.09887	0.11705	0.10431	0.11497	0.10325	0.09875	0.10867	0.11185	0.10775	0.17063	0.14235	0.13921	0.12997	0.13367	0.11665	0.10697	0.10623	0.1319
	10.2896	0.11837	0.12589	0.17185	0.17657	0.16001	0.18705	0.51907	0.07319	0.16465	0.07105	0.07159	0.06385	0.07551	0.06791	0.06729	0.02027	0.02103	0.0661	0.10217	0.12195	0.11301	0.11917	0.11115	0.10195	0.10937	0.11645	0.1128	0.16893	0.14815	0.13851	0.12617	0.10547	0.11905	0.10087	0.09393	0.12235
	10.4214	0.11627	0.12649	0.16975	0.17647	0.17261	0.18185	0.14347	0.07779	0.15505	0.04585	0.04989	0.04525	0.05751	0.04551	0.05309	0.01467	0.01953	0.04545	0.08437	0.09705	0.09131	0.09987	0.09705	0.08545	0.09827	0.10335	0.0986	0.21533	0.17745	0.16961	0.15847	0.19567	0.14175	0.13957	0.15163	0.16495
	10.5046	0.11967	0.12939	0.17205	0.17897	0.15941	0.17375	0.77907	0.07999	0.16445	0.04705	0.05169	0.04605	0.05801	0.04611	0.05209	0.01677	0.06323	0.0489	0.09257	0.10245	0.09661	0.10537	0.10265	0.09075	0.10257	0.11095	0.1041	0.17633	0.17295	0.16911	0.15927	0.17567	0.14685	0.13877	0.14013	0.1651
	10.6364	0.07967	0.08099	0.10545	0.10867	0.08781	0.09645	0.03417	0.04109	0.0843	0.05395	0.05889	0.05245	0.06541	0.05581	0.06239	0.01827	0.02253	0.05455	0.07897	0.08645	0.08301	0.08987	0.09075	0.08025	0.09317	0.09665	0.09015	0.24563	0.22745	0.22241	0.21617	0.20667	0.18015	0.16297	0.17533	0.2115
	10.7196	0.07787	0.08129	0.11285	0.11607	0.09001	0.09745	0.03547	0.04239	0.08555	0.05765	0.06199	0.05605	0.07401	0.05941	0.06489	0.01817	0.02353	0.0582	0.09017	0.09485	0.08931	0.09817	0.09965	0.08895	0.09937	0.10195	0.0988	0.22983	0.20855	0.20801	0.19717	0.17517	0.17705	0.15737	0.15413	0.18685
	10.8086	0.08687	0.08949	0.11465	0.11827	0.10121	0.10615	0.03937	0.04779	0.09525	0.06365	0.06889	0.06185	0.07361	0.07221	0.06759	0.01927	0.02323	0.06495	0.12427	0.12245	0.10721	0.11587	0.11695	0.10505	0.11467	0.11725	0.1181	0.25493	0.24465	0.24251	0.23537	0.22007	0.20305	0.17747	0.18613	0.2278
	10.8918	0.09337	0.09499	0.12275	0.12567	0.10881	0.11755	0.04097	0.04929	0.1018	0.07095	0.07799	0.06715	0.07971	0.07231	0.07169	0.02097	0.02023	0.0705	0.13877	0.13385	0.12291	0.13037	0.12925	0.11375	0.11777	0.11775	0.1268	0.25473	0.23735	0.21031	0.19907	0.16227	0.18575	0.16017	0.14553	0.19215
	11.0075	0.11057	0.10569	0.13615	0.13907	0.12531	0.13305	0.04887	0.05689	0.11755	0.04855	0.04869	0.05015	0.05961	0.04741	0.05319	0.01487	0.02013	0.0488	0.20497	0.18435	0.15371	0.15787	0.15395	0.14195	0.14917	0.14985	0.15455	0.27923	0.28445	0.26731	0.26177	0.25307	0.23165	0.20437	0.22033	0.2575
	11.0907	0.11447	0.10929	0.14115	0.14337	0.13131	0.13865	0.04937	0.05879	0.1225	0.05155	0.05189	0.05335	0.06911	0.04941	0.05529	0.01607	0.02053	0.0519	0.19987	0.16805	0.15211	0.16177	0.16055	0.14715	0.15207	0.15205	0.15795	0.27383	0.26265	0.25251	0.23857	0.22097	0.21695	0.19177	0.17743	0.22985
	11.2064	0.13847	0.11959	0.15765	0.16127	0.15011	0.15705	0.05757	0.06979	0.1439	0.05865	0.05859	0.06045	0.07521	0.06871	0.06309	0.01687	0.01923	0.05945	0.11187	0.12045	0.11071	0.11797	0.11745	0.10595	0.14197	0.13795	0.11955	0.31683	0.33075	0.30011	0.29527	0.28567	0.25505	0.22117	0.24943	0.29055
	11.2896	0.12797	0.12319	0.15825	0.16157	0.15801	0.16175	0.05867	0.07789	0.1418	0.06265	0.06249	0.06445	0.07441	0.07151	0.06699	0.01737	0.01973	0.06345	0.12057	0.12335	0.11941	0.12437	0.12645	0.11525	0.14907	0.14685	0.12615	0.30523	0.29705	0.27971	0.26347	0.25267	0.24245	0.20857	0.19773	0.25815
	11.4214	0.07737	0.07859	0.10485	0.10337	0.09031	0.08945	0.03037	0.03629	0.0835	0.07225	0.07289	0.07145	0.08191	0.10091	0.07769	0.01887	0.02243	0.07275	0.10587	0.11275	0.11091	0.12337	0.12135	0.11825	0.12627	0.12205	0.12065	0.34073	0.38035	0.33121	0.33087	0.33347	0.29215	0.25857	0.32203	0.33195
	11.5046	0.07937	0.08089	0.10945	0.10677	0.09591	0.09735	0.03267	0.03939	0.0883	0.07695	0.07719	0.07545	0.08571	0.10331	0.08029	0.01937	0.02293	0.07725	0.11587	0.12165	0.11851	0.12277	0.12845	0.12895	0.13777	0.13165	0.12745	0.34033	0.33815	0.30941	0.29687	0.30537	0.27045	0.23037	0.26553	0.3012
	11.62	0.08707	0.08899	0.11695	0.11597	0.10641	0.10745	0.03597	0.04319	0.0976	0.05415	0.05159	0.05675	0.07411	0.05241	0.05779	0.01537	0.01953	0.05305	0.16657	0.16735	0.15571	0.15387	0.15835	0.15915	0.16257	0.15255	0.1596	0.35693	0.41535	0.34591	0.35677	0.36697	0.33815	0.27217	0.41883	0.3576
	11.7032	0.09057	0.09349	0.12275	0.12147	0.11071	0.11415	0.03747	0.04519	0.102	0.05615	0.05499	0.06085	0.06921	0.05231	0.05999	0.01587	0.01523	0.05575	0.16637	0.16975	0.16531	0.16297	0.16805	0.16875	0.15977	0.14605	0.16605	0.37713	0.38545	0.30121	0.30917	0.31617	0.26865	0.21607	0.26853	0.3061
	11.8189	0.10017	0.10139	0.13235	0.13367	0.12341	0.12635	0.04307	0.05199	0.1123	0.04305	0.04179	0.04635	0.05721	0.04101	0.04869	0.01537	0.01913	0.0426	0.24657	0.23235	0.21661	0.20167	0.20055	0.20405	0.19347	0.17655	0.20445	0.34503	0.48305	0.38461	0.41057	0.42407	0.47975	0.29867	0.51953	0.4174
	11.9021	0.10397	0.10649	0.13685	0.13737	0.12671	0.13165	0.04527	0.05499	0.1165	0.04605	0.04449	0.05055	0.06381	0.04321	0.05079	0.01597	0.01923	0.04545	0.22967	0.21325	0.20671	0.20217	0.20555	0.20705	0.20047	0.18195	0.20685	0.35143	0.44555	0.39511	0.38627	0.42997	0.46915	0.26327	0.42583	0.413
	11.9914	0.11077	0.11209	0.14485	0.14627	0.13711	0.13935	0.05037	0.06169	0.1245	0.05255	0.04979	0.05625	0.06521	0.05161	0.05529	0.01677	0.01883	0.05175	0.29327	0.29135	0.27351	0.24057	0.23175	0.23885	0.21507	0.19865	0.2413	0.34413	0.54865	0.43031	0.45537	0.49627	0.64555	0.31527	0.57023	0.4759
	12.0746	0.11497	0.11679	0.14925	0.15007	0.14641	0.14815	0.05447	0.06599	0.1315	0.05335	0.05269	0.05735	0.06801	0.05461	0.05789	0.01897	0.06043	0.05495	0.27837	0.26715	0.26251	0.23317	0.22825	0.23105	0.22967	0.20765	0.2338	0.32063	0.48535	0.43721	0.44907	0.52127	0.61275	0.31007	0.54723	0.46825
	12.19	0.07567	0.08059	0.09775	0.09387	0.08581	0.08725	0.02627	0.03549	0.0831	0.06835	0.06329	0.07175	0.09241	0.07691	0.06909	0.01917	0.02073	0.06805	0.34447	0.34935	0.35241	0.30667	0.27735	0.28705	0.23947	0.21765	0.29845	0.34093	0.61095	0.45181	0.48887	0.57817	0.77125	0.36497	0.60893	0.5336
	12.2732	0.07917	0.08279	0.10125	0.10047	0.09211	0.09445	0.02877	0.03909	0.08735	0.06835	0.06539	0.07205	0.08861	0.07441	0.07239	0.01957	0.02083	0.0697	0.33437	0.34075	0.33671	0.29117	0.26915	0.27895	0.23797	0.22225	0.28665	0.33663	0.54365	0.47561	0.47077	0.58837	0.62645	0.32677	0.49993	0.4903
	12.3628	0.08747	0.08819	0.10965	0.10837	0.10091	0.10105	0.03207	0.04109	0.0941	0.08255	0.07759	0.08335	0.08921	0.10151	0.08349	0.02117	0.02023	0.08215	0.38607	0.41265	0.45441	0.40077	0.34945	0.36315	0.25927	0.23425	0.37495	0.33523	0.63755	0.47011	0.50977	0.66067	0.79565	0.34077	0.57153	0.54195
	12.446	0.09117	0.09289	0.11595	0.11587	0.10791	0.10905	0.03417	0.04449	0.1003	0.09525	0.09149	0.09635	0.09891	0.08991	0.09319	0.02117	0.01653	0.09135	0.36507	0.37955	0.40051	0.35967	0.33295	0.33215	0.24737	0.22695	0.34815	0.34423	0.58335	0.44231	0.42957	0.54417	0.60945	0.28317	0.38603	0.43685
	12.5611	0.10297	0.10189	0.12845	0.13267	0.12231	0.12275	0.03947	0.04979	0.11205	0.05535	0.05299	0.06025	0.07001	0.05041	0.05759	0.01877	0.02063	0.0543	0.43647	0.45855	0.53751	0.49467	0.45165	0.43925	0.29967	0.26935	0.4463	0.33993	0.66395	0.47341	0.50127	0.64997	0.81625	0.36927	0.55333	0.5286
	12.6443	0.10497	0.10569	0.13245	0.13507	0.12901	0.13015	0.04227	0.05429	0.11725	0.05985	0.05569	0.06415	0.08871	0.05331	0.06199	0.01947	0.01903	0.05785	0.43947	0.43575	0.53591	0.46207	0.44875	0.43715	0.30797	0.28135	0.43865	0.34123	0.60885	0.49271	0.51057	0.62227	0.66755	0.37567	0.48383	0.50255
	12.76	0.12237	0.11789	0.14795	0.15727	0.14651	0.14545	0.04857	0.06269	0.1331	0.04715	0.04549	0.05475	0.06421	0.04361	0.05059	0.01467	0.01553	0.0465	0.47637	0.55315	0.71871	0.63047	0.61165	0.59685	0.34907	0.31635	0.5763	0.34633	0.70085	0.48251	0.52527	0.54317	0.82455	0.47727	0.52483	0.52635
	12.8432	0.11977	0.11889	0.14995	0.15357	0.15211	0.15225	0.05287	0.06819	0.13355	0.05035	0.04849	0.05835	0.06861	0.04731	0.05469	0.01547	0.01583	0.0496	0.48847	0.53105	0.68951	0.57197	0.57615	0.56895	0.35577	0.33335	0.5513	0.35033	0.64115	0.50471	0.52367	0.53297	0.66885	0.46137	0.47193	0.5151
	12.9586	0.07647	0.07799	0.10435	0.10417	0.08851	0.09545	0.02827	0.03699	0.08315	0.06135	0.05769	0.06815	0.09231	0.05731	0.06249	0.01667	0.01703	0.0591	0.47037	0.62885	0.84321	0.73147	0.72475	0.70535	0.41467	0.38715	0.6684	0.35293	0.68615	0.47581	0.51307	0.45937	0.81315	0.59427	0.49753	0.5066
	13.0418	0.08337	0.08129	0.10915	0.11077	0.09291	0.10485	0.02907	0.03949	0.08775	0.06725	0.06339	0.07595	0.08351	0.06061	0.06479	0.01707	0.01533	0.0631	0.48357	0.62305	0.75321	0.63777	0.63925	0.60765	0.37767	0.33665	0.61665	0.35953	0.63595	0.47731	0.50297	0.37987	0.64075	0.52327	0.34333	0.49105
	13.1308	0.08867	0.08969	0.11815	0.11947	0.09851	0.11095	0.03207	0.04269	0.094	0.09155	0.07949	0.09045	0.09291	0.07271	0.07199	0.01847	0.01653	0.07545	0.45247	0.65615	0.86441	0.75047	0.75315	0.69605	0.41737	0.37655	0.6774	0.36153	0.62705	0.51931	0.53327	0.37197	0.80995	0.65257	0.34013	0.5272
	13.214	0.09457	0.09569	0.12615	0.12717	0.10631	0.11875	0.03437	0.04569	0.1009	0.08685	0.08399	0.09615	0.11391	0.07921	0.07609	0.01907	0.01683	0.08095	0.46637	0.66565	0.79931	0.69937	0.69235	0.65825	0.42787	0.38615	0.66325	0.36403	0.61305	0.50251	0.52987	0.36717	0.68845	0.59557	0.33973	0.5171
	13.3297	0.10887	0.10949	0.14235	0.13957	0.11891	0.12935	0.03967	0.05229	0.1141	0.10035	0.09679	0.10335	0.10931	0.11031	0.09729	0.02127	0.02043	0.09875	0.42107	0.77375	0.97631	0.89407	0.89785	0.85315	0.56177	0.50885	0.81475	0.35463	0.56785	0.45921	0.49937	0.41567	0.81065	0.79717	0.48093	0.49145
	13.4129	0.10997	0.11129	0.14445	0.14467	0.12591	0.13595	0.04317	0.05649	0.1185	0.10845	0.10739	0.11585	0.11611	0.09611	0.09309	0.02207	0.01773	0.1011	0.42207	0.69965	0.84561	0.75607	0.75055	0.71405	0.48047	0.42415	0.70815	0.36103	0.56235	0.46611	0.50467	0.37537	0.69975	0.67997	0.34473	0.4863
	13.5283	0.13447	0.12999	0.16415	0.16027	0.13991	0.14955	0.05067	0.06569	0.1368	0.05955	0.05729	0.07115	0.08281	0.05311	0.06519	0.01667	0.01743	0.0586	0.40147	0.78425	0.99911	0.94237	0.93045	0.90415	0.63917	0.57385	0.8455	0.35693	0.50825	0.44721	0.48897	0.42397	0.79485	0.86347	0.46533	0.47845
	13.6115	0.12707	0.12739	0.16135	0.16107	0.14561	0.15395	0.05427	0.07009	0.1364	0.06335	0.05929	0.07865	0.08871	0.05901	0.06849	0.01617	0.01423	0.0615	0.39547	0.69705	0.87491	0.79097	0.79005	0.75765	0.53127	0.46055	0.72865	0.35963	0.49395	0.44681	0.47957	0.37607	0.72595	0.71427	0.34353	0.4641
	13.7431	0.08147	0.08459	0.11615	0.11297	0.08871	0.10745	0.02997	0.04109	0.08655	0.05325	0.05239	0.06775	0.08311	0.04781	0.06199	0.01477	0.01503	0.053	0.39627	0.77735	1.00891	0.95047	0.94405	0.93505	0.69737	0.62105	0.8575	0.36153	0.47325	0.44931	0.48237	0.43227	0.84495	0.87907	0.44353	0.46355
	13.8263	0.08347	0.08439	0.12145	0.11897	0.09371	0.10705	0.03087	0.04349	0.08895	0.05705	0.05549	0.07205	0.08361	0.05371	0.06549	0.01477	0.01293	0.05645	0.38797	0.70935	0.90211	0.81697	0.82145	0.80115	0.58757	0.49685	0.75655	0.36103	0.47625	0.45681	0.48147	0.38617	0.75555	0.69967	0.34163	0.4688
	13.9417	0.10027	0.09619	0.13305	0.13137	0.10481	0.11975	0.03477	0.04819	0.10215	0.04855	0.04839	0.06365	0.07301	0.04431	0.05629	0.01357	0.01383	0.04865	0.39387	0.76325	1.02231	0.99417	0.99465	0.99285	0.75027	0.66625	0.87935	0.35673	0.46725	0.45291	0.47197	0.43097	0.86865	0.87357	0.41773	0.46235
	14.0249	0.10077	0.10069	0.13895	0.13807	0.11311	0.12655	0.03737	0.05179	0.1068	0.05385	0.05219	0.06915	0.07971	0.04831	0.05989	0.01427	0.01443	0.0532	0.38297	0.69935	0.90761	0.86687	0.87345	0.86835	0.70607	0.63745	0.7886	0.34563	0.47415	0.45771	0.48127	0.42117	0.79805	0.75167	0.39173	0.4682
	14.1142	0.12057	0.11289	0.14775	0.14687	0.12501	0.13585	0.04137	0.05739	0.1224	0.06895	0.06219	0.08125	0.08951	0.05681	0.06749	0.01557	0.01763	0.06385	0.39867	0.72835	1.00011	0.99737	1.02095	1.01545	0.78647	0.70855	0.8943	0.34913	0.46095	0.44631	0.46577	0.43097	0.85535	0.83357	0.41723	0.4559
	14.1974	0.12067	0.11589	0.15505	0.15207	0.13081	0.14205	0.04517	0.06309	0.12535	0.08325	0.07079	0.09385	0.09941	0.06361	0.07319	0.01547	0.01313	0.071	0.39657	0.66865	0.93211	0.88967	0.89965	0.88195	0.62617	0.54695	0.7766	0.35943	0.47375	0.47191	0.48437	0.38487	0.85895	0.63997	0.33643	0.4751
	14.3128	0.07497	0.07609	0.11935	0.11347	0.08551	0.09615	0.02597	0.03639	0.0807	0.10695	0.08799	0.11105	0.11421	0.07501	0.08769	0.01737	0.01713	0.08685	0.41677	0.71105	1.00051	1.04157	1.06575	1.06335	0.82677	0.73055	0.9149	0.35293	0.47695	0.45491	0.46937	0.43237	0.94205	0.83217	0.39273	0.46305
	14.396	0.07887	0.08009	0.12295	0.12157	0.08851	0.09925	0.02857	0.03979	0.0842	0.10475	0.08719	0.11045	0.12191	0.08021	0.08969	0.01787	0.01773	0.08745	0.40357	0.67845	0.91181	0.93677	0.94715	0.93875	0.78507	0.69405	0.8497	0.34773	0.48455	0.46591	0.48907	0.42917	0.85775	0.72957	0.38943	0.4775
	14.5114	0.09267	0.09389	0.13495	0.13617	0.09711	0.11045	0.03187	0.04419	0.0954	0.05795	0.05879	0.08355	0.09621	0.05291	0.06609	0.01477	0.01393	0.05855	0.42027	0.66575	0.97361	1.06647	1.09005	1.08765	0.88207	0.77985	0.9291	0.35573	0.47355	0.45581	0.45687	0.38747	0.86385	0.62107	0.34703	0.45725
	14.5946	0.09767	0.09589	0.14125	0.14187	0.10371	0.11705	0.03517	0.04679	0.1003	0.06535	0.06069	0.09195	0.11161	0.05961	0.07139	0.01477	0.01283	0.0632	0.40857	0.58655	0.85351	0.92617	0.92575	0.91755	0.68107	0.58125	0.76855	0.35733	0.47905	0.47761	0.47967	0.39697	0.88105	0.58607	0.34663	0.47955
	14.6839	0.11517	0.11299	0.14805	0.15037	0.11351	0.12425	0.03877	0.05269	0.11395	0.08365	0.06889	0.10375	0.11291	0.06461	0.07779	0.01657	0.01763	0.07235	0.40777	0.60605	0.91211	1.04337	1.08495	1.07595	0.91137	0.81015	0.913	0.35143	0.48355	0.46741	0.49177	0.43127	0.94465	0.76937	0.38853	0.47775
	14.7671	0.11517	0.11219	0.15615	0.15697	0.12121	0.13115	0.04227	0.05709	0.1178	0.08165	0.07319	0.10625	0.12011	0.07141	0.08489	0.01877	0.05983	0.0776	0.38027	0.49255	0.72541	0.91847	0.94275	0.93925	0.90267	0.84965	0.8777	0.33233	0.43295	0.42961	0.44907	0.40287	0.76355	0.71557	0.40493	0.43355
	14.8564	0.14167	0.12839	0.16275	0.16427	0.13161	0.14015	0.04797	0.06449	0.1351	0.12785	0.09269	0.13885	0.14141	0.08131	0.09439	0.01807	0.01473	0.09255	0.40607	0.55475	0.82061	1.00167	1.02185	1.00555	0.78347	0.63715	0.8033	0.35653	0.47235	0.46801	0.46277	0.38787	0.87355	0.57387	0.34953	0.4663
	14.9396	0.14047	0.12299	0.16955	0.16897	0.14011	0.14765	0.04987	0.06369	0.1399	0.13995	0.09609	0.14395	0.14911	0.08541	0.09919	0.01897	0.01453	0.09665	0.40207	0.53055	0.75851	0.92777	0.90155	0.90775	0.71177	0.58985	0.7364	0.35553	0.47895	0.48971	0.48957	0.39347	0.87195	0.55237	0.35713	0.4853
	15.0553	0.07827	0.07949	0.12675	0.12587	0.08721	0.10415	0.02917	0.04149	0.08325	0.15345	0.11209	0.16025	0.16871	0.10781	0.11749	0.02177	0.01953	0.1138	0.41407	0.56165	0.85431	1.05517	1.08985	1.07955	0.96887	0.85735	0.91465	0.35733	0.49045	0.47871	0.48847	0.42797	0.90965	0.72957	0.41013	0.4845
	15.1385	0.08267	0.08179	0.13485	0.13377	0.09351	0.10795	0.03137	0.04379	0.0877	0.18425	0.12279	0.17835	0.17881	0.10031	0.11409	0.02207	0.01723	0.11745	0.38997	0.51025	0.74521	0.92067	0.86455	0.87745	0.75077	0.59465	0.74925	0.35033	0.46605	0.47851	0.47047	0.39247	0.77145	0.55007	0.36283	0.4693
	15.2275	0.09277	0.09269	0.14295	0.14227	0.10131	0.11755	0.03347	0.04829	0.0969	0.18255	0.16219	0.22035	0.21341	0.11181	0.12449	0.02397	0.01793	0.14235	0.39927	0.51435	0.76071	0.98897	0.96565	0.95065	0.83527	0.65945	0.79925	0.35633	0.46585	0.46201	0.45067	0.38697	0.76825	0.56587	0.35953	0.45725
	15.3107	0.09767	0.09609	0.15195	0.15107	0.10701	0.12625	0.03697	0.05149	0.10195	0.19265	0.15259	0.21615	0.21641	0.11651	0.12649	0.02507	0.01863	0.13855	0.39797	0.47865	0.68911	0.88727	0.82055	0.83845	0.76027	0.60935	0.72595	0.35453	0.46175	0.47531	0.46247	0.38927	0.74645	0.53767	0.36473	0.46315
	15.4	0.11947	0.11639	0.15845	0.15767	0.11911	0.13475	0.04097	0.05699	0.1189	0.16915	0.15659	0.21225	0.21101	0.15311	0.15729	0.02897	0.02843	0.15595	0.40407	0.50955	0.75311	1.00957	1.02925	1.02075	1.00537	0.91255	0.9605	0.34993	0.46615	0.47291	0.48547	0.42817	0.85845	0.71427	0.40293	0.4718
	15.4832	0.11737	0.11299	0.16655	0.16537	0.12711	0.14205	0.04527	0.06179	0.12185	0.19975	0.18159	0.24835	0.24871	0.13731	0.13809	0.02917	0.02133	0.15885	0.38687	0.45865	0.63701	0.84487	0.78305	0.79435	0.77317	0.61845	0.70635	0.35143	0.46165	0.46661	0.44367	0.38857	0.70235	0.52707	0.36743	0.4537
	15.5722	0.15237	0.13919	0.17245	0.17167	0.13881	0.15255	0.05287	0.06919	0.14535	0.18205	0.18719	0.23515	0.23811	0.17721	0.17609	0.03297	0.02893	0.1793	0.40297	0.48515	0.69621	0.98947	0.98985	0.98325	1.01107	0.91465	0.9497	0.35213	0.46295	0.46951	0.47207	0.41627	0.81365	0.67907	0.40523	0.4685
	15.6554	0.14117	0.12879	0.17975	0.17857	0.14731	0.15945	0.06007	0.07539	0.14385	0.18375	0.18339	0.24155	0.24191	0.18071	0.17189	0.03437	0.02943	0.1814	0.38707	0.44475	0.62871	0.87887	0.87805	0.87025	0.96697	0.86755	0.86965	0.34423	0.45035	0.47921	0.48837	0.42407	0.76455	0.62547	0.39493	0.46705
	15.7714	0.07887	0.08399	0.13775	0.14707	0.09331	0.10725	0.03177	0.04509	0.08855	0.19725	0.22549	0.30555	0.29691	0.20701	0.21009	0.04017	0.03603	0.20705	0.40617	0.48895	0.67541	0.98347	1.01005	1.00425	1.04687	0.96725	0.9771	0.35283	0.47115	0.46811	0.47207	0.42567	0.76345	0.65957	0.41863	0.471
	15.8546	0.08357	0.08519	0.14875	0.15447	0.10011	0.11345	0.03297	0.04829	0.09255	0.17535	0.19179	0.26015	0.25381	0.18641	0.21369	0.03927	0.08813	0.18845	0.38897	0.42295	0.55251	0.83477	0.93795	0.88655	1.01517	0.97765	0.86225	0.33073	0.42855	0.43141	0.44687	0.40787	0.60315	0.68207	0.39473	0.43225
	15.9436	0.09277	0.10119	0.15765	0.16297	0.10591	0.12155	0.03637	0.05179	0.10345	0.20955	0.27149	0.35555	0.36061	0.22491	0.22899	0.04687	0.04163	0.22545	0.40237	0.47245	0.64421	0.93187	0.96605	0.94865	1.04767	0.95115	0.94185	0.34993	0.46435	0.46481	0.46477	0.41607	0.67645	0.59677	0.40143	0.4656
	16.0268	0.09727	0.10009	0.16715	0.17197	0.11451	0.12945	0.03967	0.05579	0.1072	0.22895	0.29489	0.36755	0.38921	0.19091	0.19729	0.04877	0.02933	0.21245	0.38577	0.44045	0.51681	0.70237	0.70065	0.70545	0.82747	0.68225	0.69245	0.34423	0.45445	0.44921	0.44287	0.39487	0.54555	0.46267	0.37133	0.44695
	16.1161	0.11577	0.12779	0.17455	0.17907	0.12401	0.13845	0.04277	0.06079	0.1258	0.22015	0.29709	0.40415	0.46331	0.24491	0.24969	0.05697	0.04423	0.2458	0.39927	0.46275	0.60341	0.86407	0.92675	0.90745	1.06537	0.97225	0.88735	0.34973	0.46575	0.46381	0.46007	0.41177	0.62695	0.56167	0.39703	0.46285
	16.1993	0.11377	0.11449	0.18345	0.18697	0.13261	0.14515	0.04687	0.06559	0.12345	0.23625	0.30999	0.39505	0.42841	0.20471	0.22149	0.05727	0.03183	0.2282	0.38287	0.43495	0.49121	0.65167	0.67195	0.68635	0.82537	0.69835	0.66365	0.34313	0.44765	0.44471	0.43927	0.39557	0.51845	0.45667	0.37243	0.4429
	16.315	0.07297	0.07829	0.14245	0.15407	0.08811	0.09945	0.02887	0.04169	0.0831	0.20285	0.25229	0.43125	0.48731	0.24001	0.22929	0.06147	0.12643	0.23315	0.39997	0.43265	0.51801	0.75447	0.99785	0.94315	1.10697	1.04975	0.8504	0.32913	0.43745	0.44001	0.44377	0.41037	0.54765	0.54547	0.42633	0.441
	16.3982	0.07797	0.08229	0.15315	0.16427	0.09611	0.10775	0.03127	0.04689	0.0891	0.20385	0.26869	0.39585	0.41011	0.23351	0.24429	0.05917	0.12713	0.2374	0.37197	0.42495	0.50261	0.75887	0.94715	0.90025	1.05117	1.01865	0.83115	0.32733	0.43525	0.43421	0.43877	0.40787	0.50855	0.50517	0.40143	0.437
	16.4872	0.08597	0.09159	0.16245	0.17127	0.10281	0.11505	0.03427	0.05069	0.0971	0.25375	0.34659	0.52885	0.60731	0.31531	0.38489	0.08707	0.07473	0.3303	0.39837	0.45965	0.56561	0.80017	0.93805	0.90225	1.08487	1.00745	0.8528	0.34233	0.46675	0.46401	0.46447	0.41867	0.53215	0.47897	0.39613	0.46515
	16.5704	0.09057	0.09579	0.17075	0.17937	0.11131	0.12405	0.03707	0.05419	0.10345	0.25155	0.35399	0.50375	0.50851	0.27571	0.35039	0.08737	0.04083	0.31155	0.38747	0.41885	0.47731	0.59987	0.67485	0.66665	0.83637	0.72875	0.63485	0.33613	0.44825	0.44311	0.43987	0.39947	0.47545	0.42707	0.37073	0.43455
	16.6597	0.10367	0.11239	0.17685	0.18717	0.12031	0.13105	0.03997	0.05759	0.11625	0.22325	0.29359	0.53555	0.60211	0.35811	0.48349	0.07857	0.16903	0.3252	0.39737	0.43955	0.51511	0.74247	1.00975	0.96405	1.11867	1.07595	0.85485	0.32453	0.44695	0.44111	0.44667	0.41047	0.51215	0.48477	0.41853	0.4448
	16.7429	0.10247	0.11069	0.18575	0.19607	0.12911	0.13995	0.04477	0.06349	0.1198	0.20685	0.29669	0.43655	0.43461	0.37371	0.49549	0.08057	0.15983	0.33455	0.37397	0.42875	0.49301	0.71177	0.93545	0.90145	1.07947	1.04835	0.8082	0.32223	0.44025	0.43821	0.44167	0.40817	0.49935	0.47607	0.39673	0.44085
	16.8322	0.12117	0.13389	0.19095	0.20127	0.13761	0.14795	0.04837	0.06749	0.13565	0.26535	0.37299	0.59775	0.64911	0.50021	0.55659	0.11567	0.11163	0.43595	0.39397	0.45595	0.52651	0.71507	0.94175	0.91325	1.10947	1.05165	0.81575	0.33573	0.46815	0.46571	0.47007	0.42707	0.51555	0.48187	0.40603	0.4688
	16.9154	0.11777	0.12529	0.19725	0.20707	0.14491	0.15415	0.05227	0.07309	0.135	0.24665	0.36199	0.48695	0.49801	0.39911	0.42579	0.12127	0.05193	0.3799	0.38837	0.41955	0.46741	0.55697	0.68755	0.67515	0.81527	0.73845	0.61765	0.32943	0.45085	0.44891	0.44747	0.40337	0.47245	0.43467	0.37013	0.44215
	17.0311	0.08907	0.08139	0.15835	0.16207	0.15921	0.11065	0.03147	0.04269	0.09905	0.27045	0.38689	0.64275	0.68831	0.46701	0.45179	0.15987	0.10583	0.41835	0.40617	0.46745	0.52831	0.75627	0.99395	0.96035	1.13187	1.07905	0.8599	0.33423	0.47965	0.46521	0.46117	0.42757	0.51215	0.47227	0.39773	0.4641
	17.1143	0.08847	0.08679	0.16635	0.17047	0.16601	0.11655	0.03607	0.04919	0.1017	0.24215	0.35149	0.44805	0.45331	0.40591	0.40819	0.15007	0.06533	0.37805	0.38777	0.42755	0.47611	0.59317	0.78135	0.74225	0.80287	0.73555	0.6661	0.31853	0.44795	0.44171	0.43807	0.40547	0.47715	0.43667	0.37143	0.43845
	17.2033	0.10167	0.09599	0.17655	0.18137	0.17481	0.12395	0.03857	0.05179	0.112	0.25635	0.39499	0.55875	0.64711	0.55571	0.60209	0.17057	0.13043	0.4747	0.39547	0.45975	0.51311	0.73797	1.01535	0.95865	1.07077	1.01995	0.8499	0.32043	0.46955	0.45751	0.45827	0.42597	0.51235	0.47227	0.38773	0.4588
	17.2865	0.10157	0.10139	0.18445	0.18997	0.18081	0.13155	0.04207	0.05559	0.11595	0.23185	0.35169	0.40395	0.43591	0.44841	0.44289	0.16147	0.06733	0.3774	0.38257	0.42385	0.47211	0.57547	0.76735	0.71995	0.74927	0.69335	0.63615	0.31453	0.44495	0.43731	0.43507	0.40637	0.47875	0.43787	0.37193	0.4371
	17.3758	0.11547	0.11399	0.19425	0.20067	0.19201	0.14135	0.04767	0.06039	0.1276	0.24435	0.37199	0.47945	0.59271	0.57041	0.65519	0.19757	0.15383	0.4253	0.39537	0.46105	0.51311	0.72627	1.00545	0.95865	1.06017	1.02165	0.84405	0.31093	0.46855	0.45931	0.45827	0.42287	0.51545	0.47467	0.38733	0.4597
	17.459	0.11277	0.11499	0.20145	0.20737	0.19691	0.14865	0.05257	0.06499	0.1313	0.22695	0.33759	0.37765	0.40741	0.45651	0.44369	0.18777	0.07703	0.3572	0.38207	0.42765	0.47641	0.57607	0.77095	0.74535	0.71037	0.66285	0.6212	0.30873	0.45005	0.44391	0.44207	0.40957	0.48565	0.44097	0.37193	0.4426
	17.5747	0.07207	0.08279	0.16145	0.16927	0.11741	0.10145	0.03137	0.04459	0.0916	0.24995	0.35499	0.45615	0.57011	0.58421	0.65989	0.24807	0.20763	0.40515	0.40127	0.46885	0.52211	0.73597	1.02545	0.98885	1.00787	0.99375	0.864	0.29873	0.47725	0.47291	0.47267	0.43457	0.52445	0.46937	0.40233	0.4721
	17.6579	0.07707	0.08719	0.17505	0.17887	0.12531	0.10865	0.03577	0.04949	0.0974	0.22435	0.31779	0.34985	0.37821	0.46421	0.46169	0.23077	0.11003	0.3334	0.38387	0.43295	0.48311	0.60537	0.81765	0.78585	0.68947	0.65145	0.63015	0.29723	0.45215	0.44841	0.44507	0.41017	0.48905	0.44077	0.37083	0.444
	17.7469	0.08357	0.09419	0.18855	0.18957	0.13491	0.12055	0.03927	0.05469	0.10685	0.22745	0.33659	0.39405	0.52501	0.59641	0.70329	0.26127	0.25023	0.3649	0.38877	0.45725	0.51201	0.71837	1.00505	0.97645	0.92327	0.89825	0.81005	0.28363	0.46315	0.45931	0.45967	0.42387	0.51405	0.47947	0.39873	0.4604
	17.8302	0.08937	0.09969	0.19435	0.19657	0.14591	0.12365	0.04307	0.05969	0.11115	0.21685	0.30459	0.32715	0.36551	0.46291	0.46299	0.26207	0.11253	0.31545	0.38037	0.42715	0.47801	0.56337	0.76815	0.74015	0.60657	0.57995	0.5734	0.27963	0.44575	0.44111	0.44027	0.40587	0.48365	0.43917	0.36813	0.4408
	17.9194	0.09877	0.10899	0.20535	0.20597	0.15991	0.13375	0.04787	0.06459	0.12085	0.21855	0.29949	0.34005	0.48531	0.57651	0.72179	0.30037	0.26583	0.31935	0.38907	0.45285	0.50721	0.67167	0.96615	0.93385	0.80887	0.81755	0.74265	0.26873	0.46245	0.45601	0.45727	0.42087	0.50705	0.47527	0.39093	0.45755
	18.0027	0.10377	0.11219	0.21245	0.21257	0.17311	0.14115	0.05147	0.06909	0.12615	0.21075	0.28179	0.30225	0.34031	0.45281	0.46139	0.27287	0.12533	0.2916	0.37977	0.42425	0.47431	0.52737	0.72315	0.68155	0.55547	0.55525	0.54305	0.26573	0.44395	0.44121	0.43917	0.40477	0.48235	0.43877	0.37053	0.44005
	18.1183	0.07187	0.08129	0.18075	0.18657	0.11241	0.10895	0.03937	0.04749	0.0946	0.22545	0.31429	0.34645	0.47531	0.56631	0.72969	0.37167	0.27743	0.3579	0.39487	0.46355	0.51741	0.63257	0.97045	0.91455	0.69567	0.71375	0.6665	0.25373	0.47435	0.47321	0.47667	0.43707	0.52075	0.46837	0.39923	0.4731
	18.2015	0.07757	0.08519	0.18595	0.19467	0.11131	0.11865	0.04287	0.05139	0.09815	0.20745	0.26749	0.29525	0.33611	0.44921	0.48589	0.27787	0.15533	0.2854	0.37827	0.42955	0.47881	0.52617	0.73385	0.70265	0.53157	0.53055	0.5301	0.25073	0.44325	0.44021	0.43777	0.40407	0.48235	0.43617	0.37053	0.43805
	18.2908	0.08437	0.09269	0.19985	0.20547	0.12341	0.12405	0.04787	0.05589	0.10785	0.21705	0.27189	0.31435	0.44501	0.56471	0.73519	0.40807	0.31033	0.36005	0.38277	0.45075	0.50341	0.56367	0.91425	0.83875	0.58567	0.62215	0.57705	0.24223	0.45565	0.45571	0.45647	0.42117	0.50685	0.47077	0.39023	0.457
	18.374	0.08997	0.09749	0.20715	0.21287	0.13421	0.13205	0.05167	0.06079	0.11425	0.20245	0.24809	0.28125	0.33421	0.40811	0.47449	0.27717	0.15853	0.27805	0.37597	0.42285	0.47091	0.50457	0.66775	0.61375	0.50127	0.50355	0.50395	0.23863	0.43945	0.43301	0.43147	0.39747	0.47615	0.43187	0.37213	0.43275
	18.4631	0.09967	0.10699	0.21785	0.22267	0.14761	0.13975	0.05677	0.06529	0.12285	0.21295	0.25399	0.29885	0.44221	0.53021	0.74089	0.43927	0.35863	0.39875	0.37857	0.44405	0.49611	0.54197	0.83845	0.71835	0.55057	0.54965	0.54755	0.22773	0.45635	0.45441	0.45217	0.41537	0.50235	0.45517	0.38333	0.4542
	18.5463	0.10497	0.11169	0.22495	0.22887	0.16091	0.14835	0.06097	0.07089	0.1295	0.19155	0.20899	0.24235	0.36171	0.46431	0.70319	0.36887	0.47943	0.36345	0.37327	0.42425	0.47311	0.50897	0.65315	0.57495	0.56257	0.57075	0.53815	0.22923	0.42715	0.41991	0.41767	0.38167	0.48065	0.46117	0.38193	0.4197
	18.6622	0.07407	0.08229	0.19495	0.19737	0.10531	0.10325	0.04047	0.04909	0.09225	0.21815	0.27639	0.30955	0.45861	0.51411	0.75039	0.46317	0.39153	0.42465	0.38807	0.45505	0.50831	0.55247	0.68005	0.60845	0.55737	0.53845	0.5472	0.21253	0.45915	0.45941	0.45807	0.42227	0.51515	0.47187	0.39103	0.45965
	18.7454	0.08157	0.08589	0.20315	0.20587	0.11131	0.11265	0.04257	0.05309	0.0985	0.19795	0.23379	0.27585	0.33591	0.30471	0.48779	0.29297	0.20453	0.28325	0.37237	0.42685	0.47551	0.50687	0.55295	0.54505	0.50267	0.49315	0.49945	0.20753	0.43955	0.43151	0.42887	0.39177	0.48055	0.43387	0.36953	0.4311
	18.8344	0.08577	0.09279	0.21595	0.21437	0.12111	0.12265	0.04697	0.05649	0.10685	0.21335	0.24639	0.29175	0.43051	0.41011	0.74009	0.47557	0.41913	0.41465	0.37217	0.44305	0.49361	0.53847	0.60465	0.58305	0.54957	0.52875	0.53535	0.19693	0.44675	0.44531	0.43987	0.40247	0.50325	0.45987	0.38083	0.4435
	18.9177	0.09077	0.09839	0.22435	0.22217	0.13221	0.12765	0.05107	0.06199	0.1125	0.19735	0.23709	0.27775	0.41321	0.34011	0.68169	0.45327	0.41643	0.37505	0.36567	0.43375	0.48091	0.51857	0.56925	0.55755	0.53977	0.52535	0.5237	0.18913	0.43515	0.43391	0.43067	0.39327	0.49045	0.45527	0.37223	0.4332
	19.0069	0.09987	0.10599	0.23375	0.23107	0.14541	0.13795	0.05897	0.06539	0.12145	0.21025	0.23969	0.29305	0.44631	0.32011	0.72609	0.49157	0.47603	0.3816	0.37077	0.44285	0.49351	0.53497	0.58975	0.57965	0.54737	0.52795	0.5332	0.18143	0.44075	0.44421	0.43567	0.40347	0.49945	0.45267	0.37273	0.43925
	19.0902	0.10507	0.10999	0.24005	0.23517	0.15721	0.14495	0.06247	0.07089	0.12695	0.18475	0.21269	0.25245	0.36161	0.27031	0.65269	0.43427	0.62103	0.31435	0.36267	0.42015	0.46481	0.50167	0.55995	0.54935	0.55037	0.54335	0.52425	0.18233	0.42095	0.41281	0.40827	0.37207	0.47595	0.45517	0.36713	0.41145
	19.1792	0.11547	0.11729	0.24505	0.23787	0.17331	0.15715	0.07267	0.07609	0.1367	0.20285	0.23359	0.29345	0.45871	0.28581	0.68449	0.50737	0.49333	0.3747	0.36287	0.44245	0.49191	0.53117	0.57955	0.57405	0.55297	0.53565	0.53515	0.16363	0.43455	0.44491	0.43627	0.39847	0.49455	0.45757	0.37263	0.43645
	19.2624	0.12177	0.12129	0.24525	0.23677	0.18221	0.16305	0.07547	0.08209	0.14165	0.18295	0.21059	0.24995	0.37221	0.26121	0.62119	0.46367	0.66483	0.3151	0.35327	0.41705	0.46501	0.50017	0.55545	0.55155	0.55027	0.54255	0.5231	0.16303	0.41225	0.40631	0.40257	0.36287	0.47335	0.45367	0.36103	0.40535
	19.3517	0.13237	0.12789	0.24665	0.23847	0.19601	0.17625	0.08457	0.08729	0.1535	0.19865	0.23789	0.29685	0.47391	0.27491	0.62679	0.53437	0.53103	0.384	0.35947	0.43775	0.49421	0.53147	0.57765	0.57405	0.54267	0.52255	0.52875	0.14473	0.43115	0.43271	0.42387	0.38527	0.49175	0.45117	0.36543	0.42855
	19.4349	0.13587	0.13239	0.24505	0.23607	0.20271	0.17985	0.08667	0.09319	0.15705	0.18815	0.21729	0.26995	0.36771	0.24831	0.40659	0.36387	0.32953	0.3	0.35097	0.42145	0.47161	0.50297	0.53325	0.53035	0.49977	0.48865	0.49575	0.13673	0.42235	0.41831	0.41207	0.37317	0.46885	0.42147	0.35443	0.4161
	19.5242	0.14647	0.14019	0.24605	0.23567	0.21321	0.19155	0.09717	0.09959	0.1682	0.19435	0.23319	0.28915	0.46681	0.26971	0.59129	0.59557	0.63043	0.3766	0.35557	0.43335	0.48991	0.53127	0.57255	0.56965	0.54327	0.52565	0.5302	0.12163	0.42475	0.42471	0.41867	0.37737	0.49055	0.44467	0.36003	0.4226
	19.6074	0.14937	0.14299	0.24495	0.23437	0.21661	0.19545	0.10147	0.10639	0.1716	0.17935	0.20909	0.25005	0.37251	0.25591	0.53249	0.56937	0.73303	0.3126	0.34757	0.41395	0.47031	0.50167	0.55235	0.54915	0.54807	0.53845	0.5218	0.12113	0.40065	0.39621	0.39187	0.34897	0.46695	0.44547	0.34513	0.39495
	19.6964	0.15927	0.15039	0.24505	0.23457	0.22781	0.20655	0.11017	0.11539	0.1821	0.19655	0.23039	0.28465	0.48581	0.26671	0.53269	0.64637	0.67263	0.38385	0.34667	0.43095	0.49061	0.53657	0.57505	0.56915	0.55087	0.52875	0.5344	0.09853	0.41645	0.41631	0.41157	0.37357	0.48215	0.44197	0.35223	0.41485
	19.7796	0.16017	0.15209	0.24285	0.23167	0.22821	0.21095	0.11277	0.12209	0.18475	0.17695	0.20809	0.24975	0.35941	0.25281	0.44979	0.62717	0.74043	0.3045	0.33827	0.40715	0.46691	0.50357	0.55065	0.54755	0.54527	0.53605	0.52155	0.09823	0.39395	0.39151	0.38587	0.34317	0.46405	0.44067	0.33823	0.3896
	19.8689	0.17097	0.15919	0.24395	0.23547	0.24111	0.22595	0.12117	0.13259	0.19765	0.18855	0.22809	0.27155	0.46831	0.26721	0.44539	0.69437	0.70033	0.3572	0.33527	0.42385	0.48391	0.53547	0.57305	0.56885	0.55737	0.53545	0.5372	0.07453	0.40915	0.41081	0.40137	0.35897	0.47975	0.44307	0.34423	0.4063
	19.9521	0.17297	0.16119	0.24135	0.23277	0.24031	0.22875	0.12597	0.13809	0.20005	0.17655	0.20739	0.24875	0.36191	0.25341	0.36909	0.68477	0.75853	0.30605	0.33127	0.40445	0.46441	0.50537	0.55265	0.54885	0.54827	0.54015	0.5245	0.07653	0.38445	0.38291	0.37797	0.33057	0.45885	0.43377	0.32963	0.38135
	20.0411	0.18517	0.16599	0.24615	0.23857	0.25491	0.25435	0.13177	0.14599	0.2109	0.18985	0.22689	0.27085	0.45031	0.26301	0.34879	0.72667	0.68653	0.30855	0.32787	0.41955	0.48071	0.52967	0.56655	0.56275	0.54977	0.52645	0.5298	0.06103	0.39865	0.40461	0.39957	0.35367	0.47335	0.43267	0.33443	0.40015
	20.1243	0.18037	0.16869	0.24485	0.23627	0.24741	0.25145	0.13677	0.14529	0.20735	0.17975	0.21209	0.25885	0.33391	0.24261	0.28849	0.49997	0.40833	0.2724	0.31967	0.40495	0.46481	0.50327	0.53025	0.52805	0.50827	0.48895	0.49785	0.05753	0.39305	0.39031	0.38597	0.34497	0.45135	0.41497	0.32713	0.38905
	20.2142	0.18937	0.17369	0.25175	0.24047	0.25481	0.28735	0.14517	0.15719	0.21395	0.18405	0.21999	0.26835	0.40811	0.26091	0.31739	0.76957	0.70973	0.2916	0.31767	0.41555	0.47531	0.51787	0.56835	0.56485	0.55737	0.54285	0.5321	0.05333	0.38515	0.38781	0.38317	0.33797	0.46605	0.43327	0.32423	0.3852
	20.2974	0.18527	0.17689	0.24895	0.23707	0.24251	0.28215	0.14727	0.16059	0.2102		0.17339	0.20375	0.24741	0.31401	0.25029	0.30447	0.74813	0.2469	0.30887	0.30585	0.39961	0.46047	0.50435	0.54935	0.54497	0.53965	0.48425	0.00673	0.05685	0.37041	0.36937	0.36427	0.31415	0.44867	0.42543	0.3669
	20.3861	0.20327	0.18149	0.25675	0.24157	0.25471	0.31465	0.15077	0.16439	0.22145	0.17985	0.22229	0.26685	0.38581	0.25831	0.30739	0.78567	0.67033	0.28585	0.30627	0.41705	0.47331	0.51767	0.55755	0.54875	0.52857	0.51445	0.5178	0.06443	0.35665	0.36141	0.35667	0.31117	0.45205	0.42577	0.30713	0.3577
	20.4693	0.17837	0.18429	0.24105	0.22437	0.23341	0.28315	0.16317	0.19469	0.20775	0.17205	0.20249	0.24575	0.29511	0.24751	0.30059	0.76097	0.71843	0.2697	0.30127	0.39725	0.45631	0.50077	0.54365	0.54185	0.53737	0.53405	0.51915	0.06453	0.35835	0.35711	0.35387	0.30207	0.44255	0.41777	0.30303	0.3564
	20.5583	0.20727	0.19029	0.27705	0.24827	0.24681	0.37685	0.16517	0.18369	0.22665	0.17885	0.21849	0.26785	0.33721	0.26061	0.30819	0.80777	0.61873	0.28675	0.29057	0.40665	0.46621	0.51637	0.55915	0.55345	0.55017	0.54215	0.531	0.06073	0.35845	0.35851	0.35597	0.30197	0.45415	0.41997	0.29953	0.35815
	20.6415	0.19897	0.18999	0.27465	0.24447	0.23571	0.37615	0.16537	0.18969	0.21695	0.17015	0.20049	0.24425	0.27651	0.24601	0.29789	0.77577	0.66363	0.25965	0.28707	0.38425	0.44741	0.49967	0.53995	0.53705	0.53087	0.53165	0.5174	0.07583	0.34955	0.34661	0.34607	0.29347	0.43715	0.40967	0.29543	0.34725
	20.7308	0.20777	0.19389	0.29955	0.25047	0.24211	0.41625	0.17487	0.20129	0.22455	0.18315	0.21649	0.26625	0.30111	0.25771	0.30419	0.81577	0.54213	0.2823	0.27987	0.39955	0.45721	0.51117	0.54765	0.54145	0.52487	0.51735	0.516	0.07113	0.35255	0.34631	0.34457	0.28957	0.44225	0.40457	0.29143	0.34635
	20.814	0.19327	0.19239	0.29835	0.24927	0.23241	0.40175	0.17937	0.20859	0.2193	0.16825	0.19839	0.24345	0.26451	0.24481	0.29719	0.78837	0.57593	0.25305	0.27537	0.37485	0.44131	0.49757	0.53775	0.53605	0.52467	0.52705	0.5135	0.07993	0.33975	0.33521	0.33367	0.28137	0.42765	0.40047	0.28323	0.33535
	20.9031	0.20617	0.19889	0.31915	0.25277	0.23711	0.44325	0.19187	0.22549	0.2301	0.18295	0.21199	0.26285	0.28401	0.25431	0.29979	0.82127	0.45893	0.27205	0.26717	0.38835	0.44571	0.50127	0.53975	0.53165	0.51217	0.50135	0.50305	0.07493	0.33095	0.32771	0.32927	0.27377	0.42755	0.39527	0.27733	0.3294
	20.9863	0.19197	0.19549	0.32355	0.25747	0.22891	0.41205	0.19787	0.22909	0.2278	0.16615	0.19649	0.24195	0.26171	0.24331	0.29589	0.79597	0.47333	0.2509	0.26297	0.36865	0.43351	0.49357	0.53495	0.53095	0.52197	0.52225	0.50965	0.08503	0.33065	0.32391	0.32487	0.26997	0.41845	0.38977	0.27353	0.3253
	21.0756	0.21267	0.19809	0.35565	0.26967	0.23201	0.45625	0.20317	0.24059	0.2351	0.18115	0.20949	0.26215	0.27871	0.25111	0.29339	0.80397	0.35433	0.26905	0.25507	0.37715	0.43791	0.49637	0.53535	0.52835	0.50977	0.50085	0.50035	0.08383	0.32025	0.31501	0.31697	0.26407	0.41945	0.38937	0.26733	0.3169
	21.1588	0.19867	0.19709	0.34955	0.27187	0.22471	0.40705	0.20757	0.24559	0.23395	0.16885	0.19879	0.25235	0.25981	0.23561	0.27609	0.51567	0.28823	0.2547	0.24897	0.37185	0.43091	0.47927	0.50815	0.50575	0.49277	0.49205	0.4874	0.07553	0.32025	0.31761	0.31777	0.26687	0.41275	0.38237	0.27203	0.3186
	21.2478	0.20977	0.20059	0.37165	0.27937	0.22921	0.45275	0.21567	0.26629	0.24655	0.17115	0.20939	0.25725	0.27791	0.25101	0.29379	0.80237	0.33483	0.2662	0.24147	0.36595	0.43661	0.49057	0.53105	0.52485	0.51237	0.50865	0.50135	0.08833	0.30595	0.29801	0.30037	0.24847	0.41345	0.38497	0.25503	0.3001
	21.331	0.19277	0.19429	0.36915	0.28017	0.22051	0.40665	0.22187	0.27509	0.247	0.16625	0.19789	0.24255	0.25911	0.23401	0.27579	0.51987	0.28533	0.24945	0.23297	0.36115	0.42321	0.47477	0.50545	0.50375	0.48757	0.48565	0.48195	0.07793	0.30605	0.29971	0.30057	0.25027	0.40445	0.37357	0.25943	0.30105
	21.4203	0.20497	0.19589	0.37805	0.28347	0.22681	0.45415	0.23567	0.29869	0.25835	0.16565	0.20349	0.25075	0.27361	0.24811	0.29359	0.81097	0.32033	0.2608	0.22237	0.35775	0.42661	0.48627	0.52785	0.52335	0.51337	0.51485	0.5022	0.09263	0.29385	0.28891	0.29117	0.23597	0.40465	0.37607	0.24383	0.29095
	21.5035	0.19037	0.18959	0.36345	0.28247	0.21771	0.39965	0.23407	0.29619	0.25705	0.15865	0.19159	0.23525	0.25501	0.23671	0.28719	0.75857	0.33533	0.24425	0.21807	0.34285	0.40621	0.47127	0.51745	0.51345	0.50297	0.50355	0.48915	0.10083	0.28965	0.28591	0.28867	0.22887	0.38695	0.36257	0.23693	0.2882
	21.5928	0.21017	0.19559	0.38395	0.29557	0.22231	0.43025	0.23967	0.30829	0.2664	0.16455	0.20239	0.25085	0.27131	0.24461	0.28689	0.76527	0.30173	0.2597	0.21057	0.34955	0.41761	0.47927	0.51935	0.51365	0.49727	0.49195	0.48735	0.09183	0.27925	0.27531	0.27927	0.22177	0.39035	0.36177	0.23163	0.2782
	21.676	0.19497	0.19059	0.37945	0.29777	0.21371	0.39165	0.24497	0.31529	0.27015	0.16195	0.19439	0.24065	0.25431	0.22981	0.27089	0.46617	0.27933	0.2461	0.20137	0.33835	0.40691	0.46897	0.50235	0.49945	0.48007	0.47605	0.47425	0.07923	0.27955	0.27801	0.28077	0.22357	0.38385	0.35657	0.23743	0.2803
	21.765	0.19987	0.19709	0.37975	0.30367	0.22021	0.43105	0.25537	0.34609	0.2783	0.16095	0.19949	0.24705	0.26791	0.24241	0.28799	0.72827	0.30303	0.2561	0.19077	0.33365	0.40681	0.47367	0.51395	0.50785	0.49587	0.49155	0.48435	0.09213	0.26425	0.26061	0.26457	0.20447	0.37665	0.35487	0.21763	0.2635
	21.8482	0.18967	0.18829	0.37705	0.30417	0.21221	0.39145	0.26467	0.34959	0.2832	0.15515	0.18909	0.23575	0.25271	0.23451	0.28629	0.70037	0.32143	0.24285	0.18347	0.31805	0.38751	0.45687	0.50405	0.49965	0.49237	0.49385	0.477	0.10113	0.25975	0.25841	0.26257	0.19917	0.36715	0.33987	0.21113	0.26135
	21.9375	0.19487	0.19509	0.38405	0.31057	0.21821	0.41425	0.27447	0.36359	0.2913	0.16405	0.19619	0.24255	0.26521	0.24191	0.29209	0.66157	0.30303	0.2525	0.17127	0.32065	0.39561	0.46997	0.51125	0.50525	0.49757	0.49395	0.4837	0.09083	0.24595	0.24491	0.24867	0.18517	0.35915	0.33497	0.20143	0.2477
	22.0207	0.18797	0.18729	0.37765	0.30547	0.21011	0.37015	0.28517	0.36109	0.2941	0.15205	0.18759	0.22975	0.24991	0.23161	0.28319	0.60537	0.31193	0.23915	0.16027	0.31235	0.38221	0.45207	0.49575	0.49005	0.48837	0.49045	0.4726	0.09963	0.24085	0.23951	0.24257	0.17947	0.34805	0.32737	0.19413	0.24195

## Sheet: fig_1_e_right
Secretion levels
	induction_levels	sec
	0	0
	0.0146915	1.04135
	0.281288	5.87956
	0.373361	6.6444
	0.476377	10.1589
	0.683343	9.99797
	0.824709	11.0217
	0.879843	11.4113

## Sheet: fig_2
Data iverview
	time_mNeon_s1	IF_mNeon_s1	time_mNeon_s2	IF_mNeon_s2	time_mNeon_s3	IF_mNeon_s3	time_mNeon_s4	IF_mNeon_s4	time_mNeon_s5	IF_mNeon_s5	time_mNeon_s6	IF_mNeon_s6	time_mNeon_s7	IF_mNeon_s7	time_mNeon_s8	IF_mNeon_s8	time_XylC_s9	IF_XylC_s9	time_XylC_s10	IF_XylC_s10	time_XylC_s11	IF_XylC_s11	time_XylC_s12	IF_XylC_s12	time_XylC_s13	IF_XylC_s13	time_XylC_s14	IF_XylC_s14	time_XylC_s15	IF_XylC_s15	time_XylC_s16	IF_XylC_s16	time_Xyl2_s17	IF_Xyl2_s17	time_Xyl2_s18	IF_Xyl2_s18	time_Xyl2_s19	IF_Xyl2_s19	time_Xyl2_s20	IF_Xyl2_s20	time_Xyl2_s21	IF_Xyl2_s21	time_Xyl2_s22	IF_Xyl2_s22	time_Xyl2_s23	IF_Xyl2_s23	time_Xyl2_s24	IF_Xyl2_s24	time_hPON1_s25
	-16.1439	0.000145153	-16.1606	0.000211044	-16.177	0.000463661	-16.192	-3.98235e-05	-16.2073	-3.37677e-05	-16.2231	-1.59201e-06	-16.2393	-1.14323e-06	-16.2551	2.64842e-05	-20.2357	0.00120756	-20.2496	0.00120971	-20.2652	0.00130936	-20.279	0.00107337	-20.2935	0.00112783	-20.3079	0.00115784	-20.323	0.00124147	-20.348	0.0010902	-17.4956	-2.07237e-05	-17.5106	-5.34127e-05	-17.5262	-1.49894e-05	-17.5412	-4.7711e-05	-17.5559	-5.61794e-05	-17.5709	-9.34306e-05	-17.5873	0.000106935	-17.6012	-9.77908e-05	-17.914
	-3.71089	0.000420268	-3.72394	0.00070957	-3.73812	0.000436553	-3.75034	0.000774093	-3.7634	0.000260916	-3.77786	0.000527612	-3.79231	0.000453379	-3.80592	0.000617549	-5.16931	0.000458789	-5.18348	0.000520299	-5.19654	0.00106381	-5.20905	0.000779777	-5.22239	0.000708833	-5.23489	0.00144317	-5.24795	0.00115389	-5.2624	0.000393111	-5.0523	0.000473993	-5.06564	0.000417223	-5.07842	0.000741556	-5.09204	0.000522279	-5.1051	0.000508287	-5.11872	0.000662115	-5.13511	8.03008e-05	-5.14956	0.000561131	-4.84347
	-2.94478	2.38644e-05	-2.96061	-0.000170994	-2.977	3.27055e-07	-2.99201	-6.21358e-05	-3.00646	5.2198e-05	-3.02369	7.0021e-05	-3.04009	-8.62125e-06	-3.05676	-4.32598e-05	-4.40515	6.59219e-05	-4.4207	5.14231e-05	-4.4371	0.000110026	-4.45127	4.73838e-05	-4.46655	4.42251e-05	-4.48267	5.25408e-05	-4.49851	-2.91927e-05	-4.51463	4.3855e-06	-4.28842	7.83887e-05	-4.30397	9.20628e-05	-4.32037	9.7388e-05	-4.33565	5.14115e-05	-4.35093	2.75006e-05	-4.36733	5.33917e-05	-4.38483	0.000103572	-4.4015	0.000117873	-4.07486
	-2.19644	9.62129e-05	-2.21228	-4.8406e-05	-2.22867	8.48681e-05	-2.24395	-5.92753e-06	-2.25868	0.00013362	-2.27508	4.15878e-05	-2.29147	6.5422e-06	-2.30815	8.69289e-05	-3.65737	0.000107722	-3.67265	0.000117537	-3.68904	0.000112413	-3.70321	4.42024e-05	-3.71794	9.97327e-05	-3.73406	2.29776e-06	-3.75018	8.24946e-05	-3.76657	3.2967e-05	-3.54175	5.82361e-05	-3.55703	2.72187e-05	-3.5737	6.54688e-05	-3.5887	0.000113522	-3.60399	2.17799e-05	-3.61983	3.85613e-05	-3.6365	0.000142243	-3.65317	4.27245e-05	-3.32013
	-1.39644	2.21772e-05	-1.412	3.67008e-05	-1.42812	2.65271e-06	-1.44257	2.88021e-05	-1.45729	3.09978e-05	-1.47397	6.80112e-05	-1.49009	6.72726e-05	-0.808147	-1.64429e-05	-2.90598	6.99638e-05	-2.92126	6.15353e-05	-2.93849	9.0309e-05	-2.95294	8.08604e-05	-2.96878	2.64505e-05	-2.98461	6.37769e-05	-3.00129	0.000114222	-3.01824	6.80539e-05	-2.79036	4.1684e-05	-2.80564	4.36548e-05	-2.82231	4.88645e-05	-2.83704	3.45403e-05	-2.8526	8.54305e-05	-2.86816	4.47974e-05	-2.88622	3.28368e-05	-2.90428	3.52374e-06	-2.57208
	-0.70061	-2.21772e-05	-0.71561	-3.67008e-05	-0.731449	-2.65271e-06	-0.745899	-2.88021e-05	-0.760349	5.80271e-06	-0.776747	-5.74424e-05	-0.792585	6.77885e-06	-0.0573132	1.64429e-05	-2.15876	7.27842e-05	-2.17404	0.000144103	-2.19071	6.76397e-05	-2.2046	5.61299e-05	-2.21989	4.64381e-05	-2.23545	8.085e-05	-2.25212	0.000104395	-2.26935	2.43248e-05	-2.0423	6.50451e-05	-2.0573	4.16083e-05	-2.0737	1.7425e-05	-2.0887	5.63816e-05	-2.10371	7.84484e-05	-2.11899	8.67258e-05	-2.13678	4.66722e-05	-2.15512	4.0718e-05	-1.82013
	0.0521673	-7.66625e-05	0.0368895	-9.35812e-06	0.0207729	-3.93591e-05	0.0060451	-6.37659e-05	-0.00896045	-3.68005e-05	-0.0253577	-1.05689e-05	-0.0414743	-7.40514e-05	0.694631	0.00301733	-1.40931	1.90395e-05	-1.42459	-1.33627e-07	-1.44099	-4.93641e-06	-1.45488	6.43495e-05	-1.46989	-4.18179e-05	-1.48573	4.59696e-05	-1.50268	2.83245e-06	-1.52018	2.18175e-05	-1.29258	-8.77908e-06	-1.30758	1.56675e-05	-1.32398	-1.33319e-05	-1.33898	2.62544e-05	-1.35399	-1.82979e-05	-1.36955	8.24028e-06	-1.38733	-5.42974e-05	-1.40567	-1.58217e-05	-1.06819
	0.809112	-7.08592e-05	0.793834	0.000847522	0.77744	0.00188073	0.762434	0.00181545	0.747151	0.00314015	0.730753	0.00296638	0.713526	0.00326831	1.4463	0.0102941	-0.625703	-1.90395e-05	-0.640981	1.33627e-07	-0.657376	4.93641e-06	-0.671548	-6.43495e-05	-0.686276	4.18179e-05	-0.70267	-4.59696e-05	-0.71962	5.98937e-05	-0.737126	-1.74226e-05	-0.544249	8.77908e-06	-0.559249	-1.56675e-05	-0.575088	1.33319e-05	-0.589816	-2.62544e-05	-0.604821	1.82979e-05	-0.620383	-8.24028e-06	-0.637333	5.42974e-05	-0.655949	1.58217e-05	-0.314856
	1.563	-0.0001352	1.54772	0.00211273	1.53133	0.00527512	1.51605	0.00594027	1.5016	0.00811682	1.48325	0.00876824	1.46547	0.00995115	2.19852	0.0152145	0.0917966	-3.50881e-05	0.0765188	-6.73469e-05	0.0604022	-6.41299e-05	0.0462299	-3.63531e-05	0.0306688	-1.04373e-05	0.0148299	-8.79964e-05	-0.0015645	-6.27261e-05	-0.0190701	-4.39493e-06	0.208529	3.09382e-05	0.193529	3.91194e-06	0.177134	-4.42523e-05	0.162406	-2.17343e-05	0.147401	-9.90725e-06	0.131284	-2.89085e-05	0.113223	-2.70557e-05	0.0943285	-4.89861e-05	0.437088
	2.31578	-0.000167001	2.29995	0.00239869	2.28355	0.00660188	2.26855	0.00731393	2.25382	0.0107114	2.23603	0.012511	2.21797	0.0145372	2.95046	0.0181519	0.842074	-1.70155e-05	0.827074	0.000591925	0.81068	0.0012349	0.796508	0.0022039	0.781502	0.00298933	0.765663	0.00329276	0.748991	0.0031126	0.731763	0.0027217	0.959084	-1.67085e-05	0.944084	0.000607504	0.92769	0.00161166	0.912406	0.0018286	0.897123	0.00200797	0.881562	0.00242937	0.863501	0.00279013	0.845162	0.00245089	1.15237
	3.06661	-0.000137958	3.05106	0.00276136	3.03438	0.00829306	3.0191	0.00928006	3.0041	0.0129688	2.9877	0.0150019	2.96991	0.0171628	3.70324	0.0200207	1.59263	-3.13768e-05	1.57763	0.00140974	1.56151	0.00400915	1.54734	0.00594591	1.53234	0.00826813	1.51622	0.00963892	1.49955	0.00992617	1.4826	0.0105005	1.7127	-1.65719e-05	1.69742	0.00112904	1.68158	0.00327611	1.6663	0.00394756	1.65101	0.00473916	1.63462	0.00547202	1.61628	0.00599083	1.59683	0.00650375	1.90792
	3.82078	-0.000162704	3.80495	0.00230203	3.78855	0.00851597	3.77355	0.00989787	3.75826	0.0139754	3.74075	0.0160555	3.72269	0.0190812	4.4563	0.0210309	2.34319	-1.41597e-05	2.32846	0.00182016	2.31207	0.0045602	2.2979	0.00695837	2.28289	0.0106539	2.26705	0.0123287	2.25066	0.0132312	2.23371	0.0148787	2.46381	1.12401e-06	2.44853	0.00164725	2.43213	0.00387589	2.41685	0.00482775	2.40157	0.00582463	2.38545	0.00693714	2.36767	0.00769351	2.3485	0.00828889	2.66376
	4.573	-3.7866e-05	4.55745	0.00282134	4.54105	0.0091806	4.52632	0.0106657	4.51104	0.014839	4.49298	0.0171313	4.47547	0.0200789	5.20963	0.0214715	3.09735	-1.07266e-05	3.08041	0.00246279	3.06401	0.00533663	3.05012	0.00810682	3.03511	0.0117043	3.019	0.0140593	3.00205	0.0150832	2.9851	0.0170789	3.21408	9.36883e-05	3.19881	0.0018174	3.18269	0.00480231	3.16741	0.00578561	3.15185	0.00699023	3.13601	0.00838429	3.11795	0.00868471	3.09905	0.00965329	3.41542
	5.328	-0.000125787	5.31245	0.00225344	5.29605	0.00887743	5.28105	0.010536	5.26576	0.0150485	5.24798	0.017561	5.22964	0.0206014	5.92963	0.0220751	3.84791	2.34153e-05	3.83207	0.00218004	3.81596	0.00533206	3.80206	0.0084578	3.78706	0.0121203	3.77066	0.0145913	3.75371	0.0156318	3.73649	0.0178067	3.96714	3.1434e-05	3.95186	0.00211286	3.93547	0.00481082	3.92018	0.00602683	3.90435	0.00731107	3.88823	0.00879521	3.86989	0.00926092	3.85072	0.0104463	4.22042
	6.04633	-4.59659e-05	6.0305	0.00242944	6.01411	0.00968068	5.9991	0.0110873	5.98326	0.0154002	5.96686	0.0179808	5.9488	0.021126	6.6888	0.0225606	4.59846	-1.43141e-05	4.58263	0.00240481	4.56624	0.00565065	4.55234	0.00891956	4.53734	0.0127673	4.52122	0.0149687	4.50455	0.0160545	4.48815	0.018421	4.71603	-3.17302e-05	4.70075	0.0020241	4.68463	0.00536969	4.66963	0.00646735	4.65407	0.00778679	4.63767	0.00932555	4.61878	0.00973683	4.59988	0.0112189	4.92042
	6.80717	-0.000123546	6.79133	0.00212486	6.77494	0.00907285	6.76021	0.0108957	6.7441	0.01528	6.72603	0.0179723	6.70797	0.0211844	7.63824	0.0219172	5.35096	-4.27449e-05	5.33485	0.00229997	5.31846	0.00531339	5.30456	0.00857256	5.29011	0.0124615	5.27427	0.0150829	5.25732	0.0164338	5.24065	0.0183705	5.46908	-5.09772e-05	5.45381	0.00224176	5.43741	0.00540372	5.42213	0.00646491	5.40657	0.00793566	5.39045	0.00944381	5.37211	0.0100958	5.35266	0.0113562	5.67681
	7.75467	-0.000181409	7.73939	0.00173697	7.723	0.00944279	7.70771	0.0108912	7.69243	0.0152731	7.67575	0.0183943	7.65797	0.0210523	8.39769	0.0231571	6.10541	-4.74527e-05	6.08957	0.00255193	6.07318	0.00585112	6.05901	0.00934995	6.04428	0.0128284	6.02844	0.0154992	6.01149	0.0168395	5.99426	0.018311	6.22131	-2.34319e-05	6.20603	0.00210166	6.18936	0.00559247	6.17435	0.00683861	6.15879	0.00837255	6.14267	0.0101583	6.12433	0.0101967	6.10572	0.0115676	6.50737
	8.51633	-0.000264553	8.50022	0.00193211	8.48327	0.00976405	8.46743	0.0113263	8.45048	0.0157948	8.43381	0.019275	8.41741	0.0218349	9.1188	0.0227877	6.8593	-4.62801e-05	6.84319	0.00236815	6.82707	0.0057616	6.81317	0.00897591	6.79817	0.0127252	6.78233	0.0152269	6.76538	0.0166382	6.74815	0.0190839	6.97603	2.75075e-05	6.96047	0.00221806	6.94408	0.00543942	6.9288	0.00684541	6.91351	0.00809181	6.89684	0.00973113	6.8785	0.0104162	6.85905	0.0117622	7.22598
	9.23189	-0.000272901	9.21578	0.00167838	9.19938	0.00938656	9.18438	0.011238	9.16937	0.0157425	9.15298	0.0189586	9.13686	0.0218473	9.87463	0.0227005	7.61374	-7.97402e-05	7.59763	0.0025638	7.58151	0.00611038	7.56762	0.0097969	7.55261	0.013519	7.53677	0.0155198	7.51955	0.016615	7.5026	0.0187234	7.73686	-0.000107455	7.72158	0.00204803	7.70547	0.00533418	7.69046	0.00646407	7.67518	0.00801988	7.65878	0.00975736	7.641	0.0102126	7.62183	0.0117497	7.93292
	9.98828	-0.000206859	9.97189	0.00181138	9.95577	0.0097962	9.94077	0.011153	9.92548	0.0154153	9.90909	0.0185849	9.89241	0.0216337	10.6299	0.0233885	8.36874	-6.98835e-05	8.35263	0.00235451	8.33651	0.0060192	8.32262	0.00908211	8.30817	0.0128722	8.29233	0.015225	8.27538	0.0171868	8.25871	0.0194093	8.48908	-6.71927e-05	8.47381	0.00213245	8.45769	0.0053508	8.44241	0.00657563	8.42657	0.00816338	8.41017	0.00981304	8.39267	0.0101771	8.37544	0.0118804	8.7357
	10.7411	-0.000208931	10.7255	0.00181008	10.7094	0.00956072	10.6944	0.0111494	10.6791	0.0152801	10.6633	0.0192049	10.6474	0.0225253	11.3857	0.0237969	9.14346	-0.000104611	9.12874	0.00278458	9.11318	0.00631079	9.09956	0.00960545	9.08484	0.0133917	9.06983	0.0155519	9.05399	0.0171095	9.03732	0.0192327	9.24103	-5.13193e-05	9.22603	0.00209505	9.20963	0.00538564	9.19463	0.00643238	9.17935	0.00837725	9.16323	0.00988128	9.146	0.0104458	9.12933	0.0119672	9.44376
	11.4969	-0.000139412	11.4811	0.0020399	11.4649	0.00982835	11.4502	0.0113324	11.4352	0.0159433	11.4191	0.0192947	11.403	0.02215	12.1424	0.0237247	9.86624	-0.000101114	9.85124	0.00232522	9.83485	0.00598335	9.82123	0.00898097	9.80622	0.0129023	9.79066	0.015039	9.77455	0.0169701	9.75871	0.019454	9.99658	-5.53154e-05	9.98131	0.00219483	9.96519	0.00529902	9.95018	0.00643816	9.93462	0.00825504	9.91823	0.00988249	9.90045	0.0105107	9.8835	0.0119664	10.2013
	12.2616	-0.00016152	12.2455	0.00164947	12.2291	0.00958886	12.2138	0.0114962	12.1972	0.0156545	12.1791	0.0193725	12.1613	0.0224177	12.8991	0.0246372	10.6207	-9.78906e-05	10.606	0.00265757	10.5896	0.00662658	10.5754	0.00956839	10.5607	0.0136802	10.5451	0.016008	10.5293	0.0171964	10.5132	0.019263	10.7505	-2.89768e-05	10.7355	0.00202004	10.7194	0.0051247	10.7038	0.00662433	10.6885	0.00831005	10.6724	0.0100672	10.6554	0.0104354	10.6382	0.0120496	10.954
	13.0197	-0.000145335	13.0033	0.00184533	12.9861	0.00992183	12.9702	0.0119553	12.9541	0.0162841	12.936	0.0189851	12.918	0.0227919	13.6227	0.0245649	11.3754	-8.47748e-05	11.3604	0.00244575	11.344	0.00615117	11.3301	0.00931098	11.3154	0.0128362	11.2998	0.0156098	11.284	0.017339	11.2679	0.0197633	11.4749	-6.165e-05	11.4596	0.00216059	11.4427	0.00529751	11.428	0.00662992	11.4127	0.0081947	11.3966	0.00961245	11.3788	0.0105572	11.3596	0.0118051	11.6801
	13.7394	-0.000118327	13.7233	0.00170701	13.7066	0.00938801	13.6919	0.0112644	13.6766	0.0158633	13.6599	0.0188432	13.6416	0.0225833	14.3802	0.0249775	12.1304	-5.45274e-05	12.1151	0.00262777	12.0987	0.00643073	12.0851	0.00935143	12.0704	0.0135186	12.0551	0.0157724	12.0393	0.0171889	12.0229	0.019965	12.231	-2.67943e-05	12.2158	0.00210133	12.1994	0.00536613	12.1841	0.00681007	12.1688	0.00842403	12.1524	0.00987265	12.1343	0.0103354	12.1149	0.0117438	12.4376
	14.498	-0.000143185	14.4822	0.00160882	14.4655	0.00985537	14.4505	0.0118317	14.4347	0.0161281	14.4169	0.01911	14.3988	0.0227537	15.138	0.0245435	12.884	-6.05673e-05	12.8696	0.00248334	12.854	0.00608702	12.8401	0.00893979	12.8257	0.0125752	12.8101	0.015403	12.7943	0.0169425	12.7784	0.0196549	12.9866	-3.54373e-05	12.9713	0.00223262	12.9549	0.00537594	12.9396	0.00665418	12.9243	0.00833611	12.9082	0.00967176	12.8899	0.0102111	12.8704	0.0116511	13.1946
	15.2572	-0.000168465	15.2408	0.00167805	15.2238	0.0095385	15.2085	0.0116971	15.1933	0.0165346	15.1758	0.0195859	15.1577	0.0227148	15.896	0.0243907	13.6424	-7.0542e-05	13.6274	0.00262967	13.6115	0.00623362	13.5976	0.00949326	13.5832	0.0135317	13.5673	0.0158961	13.5512	0.0173732	13.534	0.0194476	13.7433	8.40111e-06	13.728	0.00212115	13.7113	0.00527807	13.6957	0.00661772	13.6802	0.00833516	13.6643	0.00963372	13.6463	0.0101629	13.6271	0.0116055	13.9501
	16.0147	-0.000110747	15.9986	0.00198545	15.9819	0.00965201	15.9669	0.0114178	15.9513	0.0157773	15.9341	0.0195357	15.9155	0.0224355	16.6216	0.023374	14.3985	-7.78167e-05	14.3837	0.00237199	14.3676	0.00608966	14.3537	0.0089762	14.3393	0.0128294	14.3237	0.0152074	14.307	0.0167193	14.2898	0.0195762	14.498	7.3108e-06	14.483	0.0021372	14.4666	0.00534817	14.4513	0.00665799	14.436	0.00814383	14.4202	0.00972426	14.4027	0.0101994	14.3835	0.0116611	14.7263
	16.7408	-0.000158353	16.7247	0.00169461	16.708	0.00953766	16.6927	0.0114679	16.6772	0.0160916	16.6594	0.0193699	16.641	0.0224181	17.3802	0.0237155	15.1182	-8.65678e-05	15.1032	0.00265187	15.0868	0.00628036	15.0732	0.00976812	15.0587	0.013392	15.0432	0.0158468	15.0265	0.0170266	15.0095	0.0190614	15.2549	1.33582e-05	15.2399	0.00206744	15.2235	0.00522588	15.2082	0.00659365	15.1927	0.00815212	15.1768	0.00968734	15.1591	0.0103405	15.1404	0.0116937	15.4254
	17.4983	-0.000172369	17.4822	0.00212243	17.4658	0.00973142	17.4508	0.0112871	17.4355	0.0163883	17.4174	0.0189664	17.3994	0.0229244	18.1391	0.0240157	15.8768	-7.51246e-05	15.8615	0.00251486	15.846	0.00598337	15.8323	0.0089901	15.8173	0.0127773	15.8015	0.0154902	15.7848	0.0168223	15.7673	0.0193325	15.9802	1.15034e-05	15.9646	0.00208543	15.948	0.00519617	15.9324	0.00648327	15.9168	0.00811307	15.9007	0.00948057	15.8829	0.0102248	15.8643	0.0117287	16.191
	18.2569	-0.000217649	18.2408	0.00183618	18.2238	0.00960077	18.2091	0.0115316	18.1941	0.0164404	18.1766	0.019309	18.158	0.0228617	18.8988	0.0242091	16.6329	-4.07626e-05	16.6182	0.0027513	16.6023	0.00639372	16.5885	0.00954097	16.5737	0.0136256	16.5582	0.0156665	16.5415	0.0171335	16.5243	0.0195296	16.7355	-5.96163e-05	16.7205	0.00212181	16.7044	0.00550889	16.6896	0.00695746	16.6746	0.00820051	16.6582	0.00983143	16.6407	0.0102724	16.6216	0.0116524	16.9996
	19.0163	-0.0002382	18.9999	0.00190172	18.9838	0.00987513	18.9691	0.0118345	18.9538	0.0162903	18.9363	0.019568	18.918	0.022923	19.6252	0.0240483	17.3876	-8.12387e-05	17.3732	0.00240757	17.3573	0.00603572	17.3437	0.0090078	17.3293	0.0127822	17.3143	0.0156553	17.299	0.0173255	17.282	0.0192472	17.4883	-0.00012869	17.4735	0.00224955	17.4582	0.00532848	17.4441	0.00677869	17.4293	0.00800176	17.4135	0.00958714	17.3966	0.0101449	17.3788	0.0116283	17.6738
	19.7438	-0.000258151	19.7277	0.00149919	19.7111	0.00951984	19.696	0.0113066	19.6808	0.0165219	19.663	0.0192854	19.6449	0.0230158	20.3852	0.0241534	18.1443	-6.73147e-05	18.1296	0.00268963	18.1137	0.00646568	18.0998	0.00949065	18.0854	0.013243	18.0698	0.0158545	18.0534	0.0172289	18.0359	0.0191311	18.251	-4.54799e-05	18.236	0.00198971	18.2205	0.00535242	18.2052	0.00697387	18.1899	0.00841463	18.1738	0.00989128	18.156	0.0102463	18.1368	0.0117408	18.4885
	20.5019	-0.000250443	20.4858	0.00178679	20.4694	0.00988873	20.4544	0.0116561	20.4394	0.0165073	20.4219	0.0193949	20.4038	0.0225493	21.1463	0.023993	18.8704	-3.66707e-05	18.8554	0.00241137	18.8393	0.00612453	18.8254	0.00916806	18.8112	0.013117	18.7954	0.0152321	18.779	0.0168987	18.7618	0.0190448	19.0069	-6.31128e-05	18.9919	0.00198855	18.9757	0.00538901	18.9605	0.00681021	18.9452	0.00809518	18.9296	0.00955471	18.9113	0.0102611	18.8921	0.0115738	19.1993
	21.2638	-0.000280051	21.2474	0.00175343	21.2311	0.00969897	21.2158	0.0115477	21.2008	0.0165383	21.1835	0.0196907	21.1655	0.0228685	21.8744	0.0240593	19.629	-5.35002e-05	19.6137	0.00261989	19.5979	0.00662457	19.584	0.00938295	19.5693	0.0137586	19.5534	0.0159198	19.5368	0.0172423	19.5198	0.0193633	19.7308	-5.28234e-06	19.7158	0.00193343	19.7005	0.00538355	19.6852	0.00668361	19.6702	0.00835057	19.6541	0.00931069	19.636	0.0101055	19.6174	0.0117556	19.9743
	21.9916	-0.000192528	21.9755	0.00223154	21.9591	0.00972968	21.9435	0.0117187	21.9285	0.0163995	21.911	0.0196876	21.893	0.0228385	22.636	0.024039	20.3874	-7.56443e-05	20.3721	0.00251911	20.3562	0.0062613	20.3423	0.0089557	20.3273	0.0130822	20.3115	0.0152681	20.2951	0.0172086	20.2782	0.0193092	20.4885	-5.44882e-05	20.4733	0.0021204	20.4577	0.00534641	20.4427	0.0067611	20.4274	0.00835484	20.4118	0.00920439	20.3943	0.0103449	20.376	0.0117643	20.6863
	22.7533	-0.000237213	22.7369	0.00236195	22.7205	0.00981248	22.7052	0.0117459	22.6899	0.0166857	22.6733	0.0200178	22.6549	0.0230338	23.3977	0.0240041	21.1454	-3.31555e-05	21.1301	0.00261712	21.1143	0.00652369	21.1004	0.00914915	21.0854	0.0138578	21.0701	0.0157585	21.054	0.0169969	21.037	0.0195496	21.2499	-6.53285e-05	21.2346	0.00198569	21.2182	0.00538078	21.203	0.00676328	21.1877	0.00836574	21.1724	0.00945834	21.1546	0.0103022	21.1357	0.0116991	21.449
	23.5138	-0.000215228	23.4972	0.00244448	23.4811	0.0099248	23.466	0.0120383	23.4508	0.0167254	23.4346	0.0195251	23.4169	0.0227143	24.1266	0.0242265	21.8726	-3.14968e-05	21.8571	0.00238036	21.8412	0.00609229	21.8271	0.00913902	21.8121	0.0130871	21.7962	0.0155879	21.7795	0.0167558	21.7629	0.019542	21.9769	-2.17372e-05	21.9616	0.00216556	21.9452	0.00546767	21.9299	0.00665985	21.9146	0.00827871	21.8991	0.00936791	21.8813	0.0102302	21.8621	0.0118687	22.2279
	24.2449	-0.000179325	24.2288	0.00236202	24.2113	0.00947136	24.1963	0.0116343	24.1808	0.0162636	24.1627	0.0194992	24.1452	0.0226222	24.9782	0.0234022	22.631	-2.41529e-05	22.616	0.0026755	22.6001	0.00651617	22.5865	0.00931454	22.5721	0.0134419	22.5562	0.0156157	22.5395	0.0170091	22.522	0.0193215	22.7352	-3.62989e-05	22.7199	0.00208632	22.7038	0.00533005	22.6888	0.00682359	22.6735	0.00842416	22.6582	0.00948758	22.6404	0.0102947	22.6224	0.0118038	22.9343
	25.0958	-0.000349941	25.0797	0.00267131	25.0636	0.00942278	25.0483	0.0114598	25.0333	0.0162814	25.0155	0.0191319	24.9974	0.0219582			23.386	-8.58942e-05	23.371	0.002506	23.3551	0.00610541	23.3415	0.00884206	23.3273	0.0128608	23.3118	0.015277	23.2954	0.0169757	23.2787	0.0194204	23.498	-4.24069e-05	23.4827	0.00214903	23.4663	0.00541744	23.451	0.00674236	23.4357	0.00821976	23.4205	0.00955656	23.4021	0.0103653	23.3829	0.0116499	23.6988
																	24.1476	-5.20817e-05	24.1326	0.00270622	24.1168	0.00656519	24.1032	0.00945662	24.0884	0.013548	24.0729	0.0157882	24.0565	0.0168568	24.0393	0.0189848	24.223	-3.18398e-05	24.2077	0.00203519	24.1916	0.00544272	24.1769	0.00680924	24.1616	0.00823748	24.1463	0.0094089	24.1288	0.0103282	24.1102	0.011663	24.4774
																																	24.9849	-6.45124e-05	24.9696	0.00198589	24.9538	0.00496376	24.9385	0.00633724	24.9232	0.00805993	24.908	0.00890698	24.891	0.00941748	24.8721	0.0113172
[truncated: 231 more columns]

## Sheet: fig_3_a_top
Population dynamics
	scFv_time	scFv_IF	amy_time	amy_IF	scFv_time	scFv_UPR	amy_time	amy_UPR
	-18.006	0.00206869	-18.804	-0.00209164	-18.1305	0.118464	-18.7285	0.268605
	-17.9952	-0.000135674	-18.8586	0.00269156	-18.0269	0.00729683	-18.88	0.341128
	-17.8813	-0.000541133	-18.8553	0.00210816	-18.0061	0.121854	-18.894	0.313007
	-18.127	0.00222335	-18.7285	0.00225129	-18.1436	0.188617	-18.6695	0.419587
	-18.1028	0.00477218	-18.6541	-0.00027251	-17.9709	0.201277	-18.7684	0.309063
	-18.0731	0.00264612	-18.8257	-0.00136751	-18.0598	0.359683	-18.6906	0.16947
	-18.0531	0.00337919	-18.6411	0.00145395	-18.1665	-0.00084968	-18.854	0.458432
	-17.9445	0.00384827	-18.725	0.00269519	-18.2466	0.126156	-18.9496	0.303991
	-18.153	0.000794701	-18.9277	-0.000454212	-17.8917	0.0862259	-18.6965	0.229205
	-18.1101	0.00150712	-18.7575	0.00294282	-17.9477	-0.00318437	-18.9912	0.528722
	-18.027	0.0006505	-18.7602	0.00457094	-17.9725	0.281001	-18.8612	0.397369
	-18.1024	-0.0008663	-18.9391	0.00403793	-18.1036	0.0918519	-18.8811	0.259339
	-18.0739	0.000143707	-18.8401	0.00023876	-17.8228	0.130959	-18.9049	0.215928
	-18.0566	0.00285036	-18.9874	0.00597255	-18.0676	0.0636073	-18.7268	0.12947
	-18.0846	0.0012119	-18.7702	0.00211103	-17.9892	0.00798474	-18.7401	0.240569
	-17.9902	0.00019037	-18.7962	-0.00207238	-17.9809	0.0341013	-18.9112	0.333295
	-18.0759	-0.000825443	-18.6225	0.00150647	-17.852	0.0667813	-18.8078	0.315361
	-18.0486	0.00134027	-18.7558	0.00284762	-18.1855	0.0411229	-18.8509	0.231367
	-18.1287	0.0014863	-18.7436	-0.000122772	-18.0542	0.301023	-18.7336	0.258429
	-18.0193	-0.00155714	-18.9719	0.00116693	-17.9741	0.121715	-18.9199	0.212885
	-18.099	-0.000885326	-18.8993	0.00213598	-17.9694	0.197953	-18.8485	0.301236
	-18.0407	0.00159214	-18.8276	0.00429742	-18.1545	0.0328975	-18.701	0.397452
	-17.8428	-0.0011507	-18.8126	0.00303242	-18.2208	0.00343426	-18.7075	0.511381
	-17.8624	0.00071586	-18.7796	-0.00172047	-18.0015	-0.00429237	-18.828	0.19534
	-18.1717	-0.000776188	-18.7892	0.00467404	-18.0638	0.0124812	-18.8414	0.357587
	-18.2094	0.00219684	-18.8403	0.00231711	-17.9358	0.278966	-18.8163	0.151524
	-18.1188	0.0036641	-18.7001	0.00144135	-18.0712	0.0217098	-18.6621	0.190402
	-18.0497	-0.00164588	-18.827	0.00737453	-18.0406	0.052393	-18.8316	0.467638
	-17.8939	5.21332e-05	-18.912	0.00349063	-18.0178	0.0238884	-18.8521	0.374788
	-18.1355	0.00196384	-18.8064	0.00329221	-18.328	0.166197	-18.9448	0.383782
	-17.9235	0.000693154	-18.7482	0.00267459	-18.0346	0.0420012	-18.6401	0.272406
	-18.1021	0.000311529	-18.885	0.00133245	-18.0534	0.136689	-18.9981	-0.00688751
	-18.0079	0.00364325	-18.8215	0.00176528	-17.9996	-0.0172771	-18.6947	0.333464
	-17.8262	-0.000912736	-18.8573	0.000111236	-17.9733	0.0693545	-18.8666	0.253244
	-17.9474	0.000732538	-18.9569	0.000530465	-17.9634	0.280499	-19.0691	0.162684
	-18.0445	-0.000172526	-18.8037	0.00386	-18.0003	0.311818	-18.8753	0.459023
	-18.338	0.00155543	-18.7671	0.00271877	-18.0149	0.168653	-18.8263	0.109917
	-18.0545	-0.00027614	-18.8432	0.00389613	-18.0011	0.0239613	-18.8482	0.1584
	-17.9137	-0.000867312	-18.8338	-4.33692e-05	-18.1187	0.0611414	-18.6277	0.190575
	-18.075	-0.000667135	-18.7403	0.00579709	-18.0292	0.112778	-18.5872	0.672776
	-17.9404	0.000907264	-18.6676	0.00202669	-17.9688	0.00809886	-18.7605	0.144978
	-18.1245	0.000995448	-18.643	-0.000158967	-17.8206	-0.00798546	-18.8181	0.384261
	-18.0799	0.000544721	-18.8172	0.00259774	-17.8696	0.134221	-18.8703	0.244788
	-18.0249	0.00495477	-18.9343	0.00297161	-17.9208	0.370719	-18.8186	0.177771
	-17.9969	0.000361687	-18.9827	0.000505512	-17.9427	0.0731128	-18.7365	0.15531
	-18.0789	0.00727743	-18.686	0.00195924	-18.0282	0.173113	-18.8784	0.213643
	-17.9579	0.00121162	-18.6605	0.00360703	-18.1732	0.316276	-18.7594	0.21308
	-17.9405	0.001674	-18.9753	0.00529422	-17.992	-0.0134144	-18.7578	0.582884
	-18.0719	8.12904e-05	-18.6648	0.000401716	-18.1513	0.0534542	-18.6669	0.257922
	-17.9137	-0.00124295	-18.7637	0.00384563	-18.1287	0.0635188	-18.8748	0.262496
	-17.95	0.00198536	-18.6911	0.00480848	-18.0591	0.0329357	-18.8238	0.421919
	-17.8827	0.000358944	-18.8906	0.00112826	-17.9004	0.0693132	-18.784	0.255344
	-17.763	0.00069417	-18.7332	-0.00030422	-17.9474	0.13063	-18.7704	0.240341
	-18.1334	0.00212216	-18.8821	0.000199471	-17.8528	0.151751	-18.8736	0.462377
	-18.2584	-0.0010823	-18.5395	0.000591121	-18.0599	0.107646	-18.6621	0.445448
	-18.2684	0.00279388	-18.8714	0.0027575	-18.0196	0.193881	-18.7385	0.267564
	-18.1866	-0.000401691	-18.921	0.00135431	-17.8606	0.204094	-18.8176	0.35718
	-18.0113	0.00085955	-18.8722	0.00143975	-17.9853	0.0477084	-18.8189	0.282058
	-18.1135	0.00112569	-18.8969	-0.00149498	-18.0172	0.0795106	-18.9362	0.110596
	-18.0542	0.00133223	-18.818	0.000290758	-18.1746	0.505861	-18.8254	0.259063
	-18.0238	0.000705271	-18.7769	0.00137845	-17.9937	0.131976	-18.8583	0.316212
	-18.1131	0.00332837	-18.8181	0.00536716	-18.1057	0.0638785	-18.8549	0.335246
	-18.0692	1.19269e-05	-18.7649	0.00194585	-18.0229	0.24452	-18.7668	0.274127
	-17.9228	0.00694915	-18.8141	0.00342889	-18.1679	0.206998	-18.8182	0.484078
	-17.9773	0.000667874	-18.8061	0.00267063	-18.0219	0.0725737	-18.9176	0.581414
	-18.1767	0.000651422	-18.9061	-0.00188224	-18.011	0.0430859	-18.6978	0.354346
	-17.991	0.00305668	-18.7439	0.00158305	-18.0778	-0.0217821	-18.872	0.125847
	-17.9433	-0.000811899	-19.0481	0.00115944	-18.2343	0.234589	-18.8615	0.276925
	-18.2092	0.00667441	-18.9229	0.00181453	-18.0457	0.0696229	-18.7511	0.226331
	-17.8664	0.00250361	-18.9714	-0.000176259	-18.1152	0.154941	-18.788	0.28212
	-17.9429	0.000423108	-18.5472	0.00168186	-18.2099	-0.0173461	-18.6496	0.198741
	-17.989	-0.000346695	-18.729	-0.00159934	-18.004	0.126552	-18.934	0.180724
	-18.0397	0.000172088	-18.7506	0.001013	-17.9384	0.299065	-18.7399	0.704588
	-18.0656	-5.77627e-05	-18.6579	0.000417639	-17.8335	0.137841	-18.9747	0.290322
	-17.9798	0.0026435	-18.8641	0.00374427	-17.976	-0.00802655	-18.8779	0.165093
	-18.1415	0.00253759	-18.8677	-0.000110837	-18.119	0.319381	-18.7066	0.165762
	-18.0178	0.00119779	-18.7282	0.00133956	-18.1841	0.387611	-18.8637	0.308984
	-18.1049	-1.27365e-05	-18.7062	0.000915029	-17.9309	-0.0243886	-18.9349	0.350541
	-18.0111	0.00104812	-18.9211	0.00248197	-18.2651	0.303467	-18.967	0.304319
	-17.999	-0.000682814	-18.7848	0.00186369	-17.9247	0.0130221	-18.77	0.0343473
	-18.2367	9.41961e-05	-18.6752	0.00472129	-18.1204	0.123139	-18.8486	0.0531826
	-18.035	0.00100389	-18.7969	0.00520762	-18.0336	0.133592	-18.7664	0.398281
	-18.2476	0.00329509	-18.8643	0.000479351	-18.0659	0.134398	-18.7768	0.221936
	-18.0438	-0.000515673	-18.867	0.000236773	-18.0614	0.113847	-18.8461	0.441747
	-17.9685	0.00326109	-18.7487	0.0012482	-18.1501	0.252964	-18.9419	0.2923
	-18.0036	0.000340714	-18.6765	0.000914586	-18.0527	0.208288	-18.9372	0.447085
	-18.001	0.00221798	-19.009	-0.000321249	-17.9949	-0.015364	-18.8554	0.322471
	-18.1342	0.00148419	-18.9564	-0.000859913	-17.9142	0.0274617	-18.9016	0.191897
	-18.1035	0.00121982	-18.6965	0.00162565	-18.2452	0.0533148	-18.7471	0.142352
	-18.1761	0.000886833	-18.7829	0.0037717	-17.9521	-0.00540661	-18.7426	0.60766
	-17.979	0.000934023	-18.6341	0.00220161	-18.1232	0.159982	-18.9536	0.42232
	-17.856	0.000630517	-18.8371	0.00298909	-18.068	0.0855017	-18.9248	0.38707
	-18.085	-0.0011773	-18.6519	-0.000979975	-17.9567	0.203119	-18.6668	0.414144
	-18.1338	-0.00058655	-18.6963	1.51814e-05	-18.1098	0.182416	-18.7844	0.190912
	-17.9895	0.00154719	-18.6737	0.000415617	-17.9181	0.0162032	-18.8922	0.193076
	-18.2383	-0.000592657	-18.7207	0.00057724	-18.0719	0.0133423	-18.7046	0.319933
	-18.0826	0.0021413	-18.762	0.0045617	-18.0563	0.22814	-18.8021	0.568874
	-18.1448	0.00213961	-18.6594	0.00567773	-18.0536	0.312069	-18.9582	0.428151
	-18.1728	0.00322218	-18.69	0.00285061	-18.2077	-0.0158747	-18.7532	0.143427
	-18.105	-0.000876341	-18.8658	-0.000310303	-17.963	0.0145224	-18.795	0.290649
	-17.8959	0.00213408	-18.9614	0.00380039	-18.0131	0.0250175	-18.7838	0.477033
	-17.9169	0.000432778	-18.7782	0.00131233	-18.0228	0.150924	-18.9273	0.298963
	-17.942	0.00236031	-18.7283	0.00245791	-17.9758	0.015534	-18.7333	0.248224
	-17.9493	0.0010017	-18.7782	0.0018638	-17.9414	0.0193197	-18.7998	0.22819
	-18.0815	0.00516752	-18.8324	-0.00147048	-17.93	0.00803259	-18.8683	0.0663328
	-18.2627	0.00307729	-18.9502	0.00108075	-17.9657	0.0906397	-18.8585	0.187271
	-18.0402	0.000490672	-18.9535	0.00122685	-18.0068	0.288536	-18.7882	0.125064
	-18.2231	-0.000379352	-18.7175	0.00461109	-18.0093	0.166015	-18.7067	0.443545
	-18.0323	0.00215542	-18.8166	0.00114843	-18.0083	0.0205666	-18.7996	0.0620892
	-18.2487	0.000366343	-18.8193	0.0010535	-18.0314	0.422653	-18.7611	0.144024
	-17.9426	0.00402572	-18.8545	0.00124833	-18.2815	0.133257	-18.6352	0.246102
	-18.094	0.00257741	-18.9259	0.00052703	-17.9563	0.0282496	-18.9532	0.301746
	-18.1857	0.000984498	-18.7916	-0.000571016	-17.9184	0.164474	-18.9011	0.261549
	-18.0148	0.0011036	-18.9878	0.00214807	-17.9739	0.201384	-18.8169	0.326522
	-17.9825	-0.000846109	-18.7539	0.00113543	-18.0917	0.0827536	-18.8325	0.530139
	-18.0381	0.000223791	-18.6722	0.00300576	-18.1067	0.230906	-18.8441	0.364031
	-18.0004	0.00278892	-18.7507	0.00139541	-18.1978	0.166487	-18.6903	0.164724
	-18.2013	0.00159019	-18.6737	0.00479166	-17.943	0.0177455	-18.7867	0.417636
	-17.766	-0.000196298	-18.7687	0.00016131	-18.0326	0.123049	-18.9048	0.329066
	-17.9246	-0.000652582	-18.8588	0.00148664	-17.9996	0.263227	-18.8326	0.27578
	-18.1286	0.00259341	-18.82	0.00164535	-18.0075	0.0305592	-18.9411	0.239358
	-17.9352	0.00268471	-18.7708	0.00187938	-18.1118	0.00827977	-18.7795	0.196494
	-18.1196	0.000496464	-18.8141	-0.00034568	-17.9082	0.371789	-18.9633	0.189958
	-17.932	4.94964e-05	-18.9123	0.00388943	-18.0482	-0.00136939	-18.6849	0.224223
	-17.8112	-0.00116801	-18.99	0.00089609	-18.1307	0.135575	-18.7445	0.165279
	-18.0526	-0.00136356	-18.8215	0.000869546	-18.0675	-0.000985515	-18.8701	0.383471
	-18.0289	0.00155758	-18.6926	0.00406574	-18.0607	0.104733	-18.9169	0.481689
	-17.8788	0.00267522	-18.7196	0.000517718	-17.8737	0.0789211	-18.9351	0.290166
	-18.0719	-4.30403e-05	-18.9959	-0.00031096	-17.8475	0.0259397	-18.9927	0.1659
	-18.0992	0.00377769	-18.6475	0.000405366	-17.9889	0.219686	-18.7258	0.301205
	-17.9852	-1.32682e-05	-18.5692	0.000656727	-18.0833	0.258236	-18.8437	0.205803
	-18.1508	-0.000454056	-18.9094	0.00212658	-17.9863	0.161297	-18.9449	0.382407
	-18.144	0.000983745	-18.7197	-0.000553631	-18.1024	0.169401	-18.662	0.236351
	-18.2415	0.00447701	-18.7476	0.00150382	-18.0898	0.0237483	-18.7036	0.447558
	-18.0653	5.55714e-05	-18.7196	0.00301869	-18.0441	0.159111	-18.6985	0.279206
	-18.0372	0.000966431	-18.7062	-0.000849325	-17.9037	-0.00570263	-18.7913	0.0529247
	-17.9692	-0.00206607	-18.7077	0.00247501	-18.0512	0.0341788	-18.8623	0.342127
	-17.9931	-0.000945657	-18.8423	0.00387065	-18.018	0.140468	-18.846	0.183111
	-18.1741	-0.000168057	-18.908	0.000112506	-18.0438	0.0453854	-18.8775	0.324958
	-18.0601	-0.000161367	-18.7515	0.00314349	-17.9096	0.155869	-18.7634	0.481935
	-18.0812	0.00390596	-18.7763	-0.000826574	-18.136	0.100645	-18.6982	0.297533
	-18.0101	0.000770341	-18.9411	0.00119232	-18.1322	0.0972621	-18.8815	0.268633
	-18.1205	0.00270883	-18.8501	-0.000287806	-18.2432	0.0747629	-18.8906	0.219032
	-18.1045	0.00170265	-18.762	-0.000582047	-17.9485	0.169713	-18.907	0.260894
	-18.0635	-0.000752019	-18.8104	0.000766692	-17.9331	0.0736155	-18.8123	0.505216
	-18.1051	0.000927042	-18.5685	0.00358903	-18.0801	0.0529793	-18.8283	0.180072
	-18.1721	0.00260603	-18.7766	0.00191654	-18.0443	0.261655	-18.6863	0.0899176
	-18.1526	0.000495579	-18.9201	0.000137141	-18.0016	0.0307276	-18.7291	0.174029
	-18.1633	0.00345055	-18.873	0.00129808	-17.9825	0.0723762	-18.9277	0.182932
	-18.0093	-0.000612811	-18.5722	0.00305601	-17.9383	0.146115	-18.7299	0.511112
	-18.0355	0.00147416	-18.9184	0.000917675	-18.0285	0.269148	-18.8627	0.177947
	-18.0364	0.00132501	-18.9299	-0.000532644	-18.052	0.122921	-18.8463	0.243161
	-18.0767	0.003298	-18.8928	0.00280206	-18.013	0.26319	-18.8476	0.196183
	-17.9436	-0.00139165	-18.7967	0.00258874	-18.0065	0.0993753	-18.8675	0.333422
	-18.0906	0.000900496	-18.7801	0.00392081	-17.9857	0.252603	-18.9477	0.287171
	-18.0598	-0.000425155	-18.86	-0.000431846	-18.1845	0.291143	-18.8362	0.588975
	-18.0122	0.000474885	-18.5878	0.00393964	-18.0611	0.0312308	-18.8367	0.623639
	-17.95	-0.00158649	-18.8169	0.00389197	-18.2405	0.0921659	-18.731	0.345069
	-18.0279	0.000285883	-18.5947	0.00406859	-18.1768	-0.0199546	-18.8016	0.497567
	-18.2233	-0.000476238	-18.8197	0.00111206	-18.1246	0.0962001	-18.6924	0.250301
	-18.1349	0.00183853	-18.7768	0.000651736	-18.14	0.114539	-18.868	0.207318
	-17.8965	-0.00239626	-18.6949	0.00401689	-17.9859	0.111	-18.8592	0.310117
	-17.9003	0.00528405	-18.9066	0.000457877	-18.0771	0.0208889	-18.7942	0.0808082
	-18.1082	-0.00096798	-18.6489	0.00135871	-18.0095	-0.0211031	-18.7142	0.196739
	-18.1704	-0.000193458	-18.9777	-0.00158736	-18.0681	0.18016	-18.7392	0.210634
	-17.8812	0.00108104	-18.7587	0.003745	-18.114	0.0745702	-18.8768	0.263427
	-17.9239	0.00219183	-18.9191	0.00168272	-18.0749	0.133531	-18.8198	0.481687
	-17.9904	-0.00154382	-18.7907	0.00109493	-18.1751	0.10996	-18.8161	0.388151
	-18.2493	0.000936476	-18.7577	0.00510798	-17.9544	0.17101	-18.7586	0.415903
	-18.142	-0.00141805	-18.9706	0.002152	-18.1764	0.183504	-18.7331	0.258825
	-18.1152	0.00311827	-18.8333	0.00198233	-17.9231	0.0108303	-18.7035	0.17613
	-17.9536	8.63456e-05	-18.5946	0.000333141	-17.9136	0.1717	-18.7193	0.311197
	-18.0302	0.00275807	-18.8538	0.00098016	-17.9067	0.277439	-18.8599	0.202547
	-18.0772	0.00129349	-18.9398	-0.00010104	-18.1896	0.0783617	-19.0637	0.274939
	-17.9809	0.00380913	-18.9297	-0.0004975	-18.031	0.0852126	-19.0078	0.222965
	-18.0556	0.00078449	-18.7617	0.00137614	-18.0592	0.0499254	-18.8093	0.336752
	-18.043	0.00170092	-18.7963	0.00182809	-18.0477	0.118859	-18.6546	0.412881
	-18.0513	-0.000130975	-18.8082	7.54617e-05	-18.1557	0.107731	-18.7789	0.32899
	-17.9749	2.81835e-05	-18.8132	0.00133823	-18.1859	0.123273	-18.7751	-0.00845716
	-18.059	0.00169631	-19.0254	7.02573e-05	-18.1526	-0.00862277	-18.8375	0.114006
	-18.0325	-0.000749266	-18.8971	0.000523194	-17.9646	0.0824684	-18.772	0.151972
	-17.9624	0.000808218	-18.9357	-0.00102273	-18.0015	0.194563	-18.9386	0.200989
	-18.2105	-0.000174969	-18.8135	0.000696074	-18.1046	-0.00497944	-18.6955	-0.0137773
	-17.9621	0.00138356	-18.8202	0.00147803	-18.0119	0.182787	-18.8367	0.110382
	-18.0708	-0.000135026	-18.8234	0.00126062	-18.0324	0.0241594	-18.7625	0.140845
	-18.134	0.00032453	-19.08	0.00158978	-18.1402	0.13347	-18.9157	0.241176
	-18.1792	0.000753955	-19.095	0.00357173	-17.9043	0.207486	-18.7734	0.399184
	-18.0517	0.001391	-18.7923	0.00686652	-18.1298	0.157048	-18.8711	0.24801
	-18.2023	7.04598e-06	-18.7737	0.00512493	-18.0693	-0.0163555	-18.8987	0.508613
	-18.0254	0.00368117	-18.8089	0.00348852	-18.1176	0.222959	-18.8289	0.356605
	-18.0357	-0.00126453	-19.0306	0.000646842	-18.1671	0.0355015	-18.7488	0.37441
	-18.0416	-0.00139584	-18.9165	-0.000147928	-18.1021	0.161042	-18.6749	0.155262
	-18.0507	0.00522166	-18.6822	0.00139621	-18.1401	0.04603	-18.8101	-0.00306972
	-17.8541	0.00236261	-18.9207	0.000882032	-18.031	0.16784	-18.6067	0.586801
	-18.0193	0.00226945	-18.7294	0.000876053	-18.1812	0.185421	-18.8727	0.165688
	-17.9774	-0.000544877	-18.7934	0.00156803	-18.0071	0.153608	-18.7886	0.396781
	-17.9623	0.000983543	-18.6907	0.000857619	-17.8851	0.0387612	-18.8006	0.19694
	-18.0417	0.000127025	-18.6395	0.00310106	-18.1401	0.0541055	-18.6965	0.408562
	-17.9961	-0.000669082	-18.6874	-0.000665424	-17.9899	0.0585519	-18.7305	0.391587
	-17.9396	0.00134925	-18.9124	0.000626081	-18.1232	0.0757946	-18.9632	0.366034
	-18.0185	0.00029576	-18.6752	0.00212268	-17.9428	0.0144514	-18.7357	0.271655
	-17.9853	0.00125419	-18.8157	0.00551997	-18.0336	0.026806	-18.8448	0.337263
	-17.9879	0.0016442	-18.6551	-0.000398348	-18.1408	0.122839	-18.8333	0.342703
	-18.0576	-0.00045751	-18.5272	0.00266545	-18.0582	0.0618623	-18.7526	0.199279
	-17.8602	0.00120108	-18.7237	-0.000468084	-18.1348	0.0114955	-18.8023	0.243154
	-18.0757	-0.000893909	-18.8749	0.00158282	-18.0348	0.232273	-18.8653	0.0190746
	-18.0109	0.000712555	-18.6538	-0.000430359	-18.0147	0.0168102	-18.8436	0.316823
	-18.0875	0.00202822	-18.683	0.00309541	-17.9169	-0.00120352	-18.8457	0.158062
	-18.154	0.000525753	-18.7218	0.00237069	-18.1744	0.106838	-18.7235	0.277692
	-18.1742	-0.00164391	-18.8728	0.00209314	-18.1198	0.0702718	-18.8038	0.189985
	-17.8997	0.00371309	-18.8932	-0.00097296	-18.0812	-0.00813293	-18.9241	0.181401
	-18.0001	9.29035e-05	-18.7606	0.00377403	-18.0712	0.0630754	-18.8114	0.35757
	-17.9075	0.00120716	-18.6551	0.00180413	-18.0104	0.0534647	-18.5991	0.320944
	-18.1283	0.00112365	-18.7625	-0.00014258	-18.1602	0.129347	-18.7908	0.240102
	-17.9316	-0.00175619	-18.7198	0.00272534	-18.1367	0.117127	-18.7823	0.32712
	-18.0045	0.00103692	-18.8899	0.000465576	-17.9365	0.0495433	-18.6025	0.155417
	-18.1711	-0.000637653	-18.7634	0.00298501	-18.1335	0.212851	-18.702	0.332881
	-17.7695	0.000964107	-18.695	0.00174516	-17.9399	-0.00723055	-19.0025	0.356789
	-18.0761	0.00377263	-18.8742	-0.00158891	-18.0382	0.0472318	-18.8261	0.174651
	-18.112	-0.000824469	-18.7794	0.000931072	-18.0378	0.0526314	-18.7414	0.430454
	-18.017	0.000291306	-18.8978	0.00187114	-18.0317	0.00259225	-18.8052	0.445764
	-17.9037	0.000669561	-18.8991	0.00379697	-18.0411	0.211793	-18.8635	0.248858
	-17.9733	0.00231123	-18.868	0.00125262	-18.3292	0.131396	-18.7287	0.168156
	-18.0144	0.00228445	-18.7064	0.00120723	-17.9863	0.0863755	-18.799	0.473366
	-18.1314	0.00011791	-18.9795	0.0010396	-18.1221	0.0493475	-18.7464	0.451791
	-18.1072	0.004115	-18.932	0.00201717	-18.106	-0.00878676	-18.9499	0.382238
	-18.187	0.00182792	-18.7498	0.00457013	-18.0019	0.144065	-18.5474	0.847557
	-17.9896	-0.000133148	-18.9917	-0.00145779	-18.0179	0.102136	-19.0237	0.231392
	-18.0224	0.00242491	-18.8054	-0.000474946	-18.0645	-0.009875	-18.8034	0.303379
	-18.0998	0.00104049	-18.8621	0.000326954	-18.0668	-0.00959749	-18.6624	0.321912
	-17.9987	0.00296087	-18.946	-0.000230402	-18.2051	0.184582	-18.6343	0.111006
	-18.0446	0.00090323	-18.9327	0.00760276	-18.0877	0.172044	-18.6669	0.1761
	-18.1556	0.000312593	-18.9853	-0.00109438	-18.0656	0.232425	-18.7266	0.260495
	-17.7739	0.000506946	-18.7181	0.00102763	-18.0342	0.302684	-18.5902	0.360758
	-18.2334	0.000429889	-18.7111	1.8978e-05	-17.9547	0.167431	-18.942	0.155285
	-18.1558	0.00153045	-18.7481	-0.000716722	-18.0613	0.154001	-18.659	0.19915
	-17.9452	0.00168465	-18.7548	0.00031057	-18.1345	-0.00081079	-18.8179	0.718762
	-17.9608	0.00485567	-18.7815	0.00221121	-18.1289	0.0146606	-18.7976	0.277845
	-17.9083	0.00116538	-18.7723	2.36887e-05	-18.1932	0.0472736	-19.0124	0.300095
	-17.9688	0.00187507	-18.8539	0.000289992	-18.0227	0.297325	-18.7393	0.193689
	-18.0424	0.00131869	-18.8436	-7.23342e-05	-18.0209	0.0573681	-18.9387	0.309784
	-18.0558	-0.000980337	-18.5403	0.00295449	-18.071	0.245051	-18.8988	0.290819
	-17.9303	-0.000279612	-18.7597	0.00455358	-17.9245	0.187889	-18.552	0.196071
	-18.1027	0.00070565	-18.982	0.00331028	-17.8896	0.176874	-18.7552	0.534898
	-17.8951	0.00122176	-19.022	0.00116041	-17.8538	0.366612	-18.8509	0.205315
	-18.2915	0.0043674	-18.9039	0.00579781	-18.027	0.144633	-18.8228	0.660163
	-18.1135	0.00370918	-18.9243	0.00249352	-18.0544	0.122362	-18.8358	0.347785
	-18.2692	0.00351504	-18.8413	0.00118291	-18.0241	0.120295	-18.8256	0.404245
	-18.0354	0.00453262	-18.9093	0.00880809	-18.0929	-0.00801986	-18.8843	0.9514
	-18.0157	0.000732419	-18.842	-0.000405295	-17.972	-0.0117747	-18.8132	0.392622
	-18.404	0.000199206	-18.85	0.00493749	-18.0387	0.0548216	-18.7909	0.327361
	-17.9786	0.000941311	-18.8953	0.00176913	-18.1205	-0.00368278	-18.9109	0.272447
	-18.0606	-0.00179673	-18.9778	0.00102333	-18.0583	0.140268	-18.9166	0.194373
	-17.9647	0.00279039	-18.5853	0.00474868	-18.1248	0.343386	-18.6075	0.368224
	-18.0546	0.00193684	-18.9113	-0.000334395	-18.1446	0.267495	-18.8063	0.201756
	-17.9023	0.00108733	-19.0438	0.00533039	-18.0118	0.159587	-18.642	0.210592
	-18.0524	-5.5694e-05	-18.8721	0.00076034	-17.9232	0.0874627	-18.8229	0.227757
	-18.0289	0.0013024	-18.7742	0.00304936	-18.0314	0.114085	-18.8236	0.286714
	-18.0804	0.000571973	-18.9895	0.00346459	-17.9168	0.0508499	-18.8756	0.296311
	-17.9151	0.0025822	-18.9415	0.000442912	-18.0244	0.33325	-18.7814	0.201578
	-18.0604	0.00104893	-18.7751	0.00822118	-18.095	0.115037	-18.7882	0.33701
	-18.0534	0.00239475	-18.8172	-0.000759836	-18.2393	0.209902	-18.8025	0.37874
	-18.0735	0.00189214	-18.942	0.0020179	-18.0782	0.154574	-18.717	0.400552
	-18.1461	-0.00127284	-18.868	0.000237215	-17.9454	0.147317	-18.7448	0.42093
	-18.0695	-0.000307996	-18.9883	-0.000305547	-18.0037	0.0390978	-18.7245	0.20327
	-18.1403	0.000738532	-18.7157	0.0033809	-17.8122	0.175164	-18.8205	0.207367
	-18.004	0.000267993	-18.9934	0.002467	-18.1356	0.0240414	-18.7798	0.167939
	-18.1252	0.00138416	-19.0896	0.00028443	-17.8255	0.00138091	-18.7083	0.440556
	-18.0933	0.000732112	-18.7289	0.00235559	-18.0411	0.0537124	-18.9121	0.289352
	-17.9073	-0.00205779	-18.7646	0.00671522	-17.8652	0.129129	-18.7033	0.42169
	-17.9786	-0.000275157	-18.7454	0.0012937	-18.0659	0.239718	-18.6426	0.203121
	-18.004	0.00471865	-18.7305	0.000409805	-17.9285	0.400586	-18.7354	0.227689
	-17.9726	0.000367486	-18.9216	-0.00016678	-18.1339	0.0974158	-18.7224	0.196427
	-18.0502	0.00293788	-18.9946	0.00228602	-18.0202	0.151037	-18.6911	0.407642
	-17.8828	0.00606985	-19.0066	0.00362398	-18.0321	-0.019008	-18.9063	0.551335
	-18.1874	0.00244602	-18.8379	0.00114284	-18.0509	0.184234	-18.7916	0.313187
	-17.9428	-0.000823822	-18.7879	-0.00105818	-18.1221	0.199482	-18.7385	0.238838
	-17.9754	-0.000421422	-18.8297	0.00043607	-17.8891	0.139563	-18.8514	0.0334394
	-18.2087	-0.000179131	-18.8077	-0.000216012	-17.9495	0.108017	-18.6057	0.152459
	-18.0136	0.000637066	-18.8956	0.000566265	-18.0279	0.0103328	-18.8519	0.229577
	-17.9151	-2.33587e-05	-18.6962	0.00541275	-18.074	0.0619476	-18.9198	0.0486853
	-17.9956	0.000555269	-18.6713	0.00283603	-17.9905	0.301302	-18.6361	0.417551
	-18.0772	0.00150667	-18.7715	0.00580603	-18.1225	0.00771309	-18.8437	0.44688
	-18.1099	0.00693535	-18.794	0.00136451	-18.1222	0.00331167	-18.6544	-0.0275477
	-18.2749	0.00182363	-18.745	0.00225834	-18.0271	0.014717	-18.7782	0.305305
	-17.9377	0.00326698	-18.827	0.00384309	-18.0785	0.0834113	-18.8077	0.556801
	-18.0344	0.00148071	-18.6485	0.00261649	-18.0948	0.119465	-18.7193	0.39875
	-18.1032	-0.000219034	-18.7632	0.00207387	-18.263	0.142015	-18.7544	0.307334
	-18.0891	-0.00119134	-18.9101	0.000267064	-17.9619	0.087428	-18.9934	0.276643
	-18.0349	0.000588558	-18.8237	0.000532337	-18.2169	0.018846	-19.0582	0.236454
	-17.9819	0.00376317	-18.9072	0.000530698	-18.0732	0.0617066	-18.9183	0.343814
	-17.9152	0.00267221	-18.6343	0.0017658	-18.0318	0.104455	-18.8623	0.301635
	-17.9153	0.00384394	-18.8455	0.0028897	-18.0857	0.154581	-18.7278	0.310735
	-17.8993	-0.00138976	-18.9148	0.00224691	-18.0628	0.181288	-18.8246	0.33458
	-17.95	-5.94631e-05	-18.8479	-0.00171541	-18.0549	0.121439	-18.6918	0.249503
	-17.8458	0.00653267	-18.8331	0.00277951	-17.9517	0.299878	-18.8248	0.534251
	-17.9967	-0.00106235	-18.821	0.000669445	-18.1778	0.0422477	-18.8433	0.200791
	-18.0225	0.000213615	-18.9329	0.00424923	-17.9999	0.125634	-18.7096	0.670531
	-18.0446	0.000703994	-18.8928	0.000850022	-17.995	0.304362	-18.8192	0.162604
	-18.1025	0.000137189	-18.7329	0.00352956	-18.0714	0.0126927	-18.6978	0.290575
	-17.9921	0.000301863	-18.7186	0.00110554	-18.2102	0.0542897	-18.8849	0.327507
	-18.0745	0.00128462	-18.8748	-9.21923e-05	-18.0382	0.0769221	-18.855	0.226445
	-17.9215	0.00078604	-18.8669	0.00313707	-18.0286	-0.00230534	-18.7066	0.360336
	-17.9033	0.00143227	-19.1107	0.00359869	-18.1274	0.0503633	-18.8749	0.246893
	-18.0492	-0.000969796	-18.9393	0.000632436	-18.0037	0.231906	-18.7436	0.45451
	-18.0374	-0.000337149	-18.7547	-0.00123458	-18.0207	0.0744761	-18.8678	0.280094
	-18.136	0.000756636	-18.7374	0.00287392	-18.1736	0.0991967	-18.8826	0.283705
	-17.9722	0.00231043	-18.8381	0.00286904	-18.0053	0.239512	-18.7165	0.276413
	-17.8721	0.00252716	-18.7922	0.00162507	-17.9366	0.213618	-18.8041	0.28119
	-18.1527	0.00136439	-18.7915	-4.71278e-05	-18.1092	0.23157	-18.8265	0.0132575
	-18.0003	0.000845931	-18.9311	0.00330977	-18.022	0.102326	-18.8003	0.518781
	-18.1822	0.0019556	-18.649	0.00538601	-17.805	0.0632645	-18.906	0.41343
	-18.0195	-0.00159601	-18.7247	0.00407604	-18.1322	0.00302765	-18.7946	0.519622
	-17.9599	-0.000831203	-18.8447	0.00425747	-18.0485	0.251356	-18.6575	0.37868
	-17.9924	0.00419352	-18.8305	0.00243385	-18.011	0.105236	-18.6957	0.174289
	-18.0116	0.00329914	-18.7776	0.00394862	-18.0374	0.212778	-18.8689	0.274144
	-18.1776	0.00235717	-18.9555	0.0015484	-18.1313	0.111366	-18.83	0.238802
	-18.1322	-0.000751953	-18.7782	0.00642758	-18.0255	0.00404624	-18.643	0.5111
	-18.0465	-0.000386578	-18.6642	0.00386221	-17.9745	0.068836	-18.8251	0.458114
	-17.9705	-0.000909924	-18.7978	0.00299906	-18.1595	0.0164577	-18.8338	0.0667761
	-18.1169	0.000262429	-18.88	0.00190329	-18.0824	-0.0149505	-18.8375	0.531199
	-18.2181	-0.000436912	-18.7446	-0.000978047	-18.1802	0.0152144	-18.8388	0.29105
	-17.8315	-0.000502535	-18.7821	-0.00040716	-18.1306	0.10511	-18.8562	0.234777
	-17.7314	-0.000390626	-18.8591	0.000489272	-18.0597	0.0425555	-18.9024	0.380628
	-17.9779	0.0032015	-18.9361	0.000864722	-18.1019	0.0672439	-18.6562	0.177151
	-18.1357	-0.00248074	-18.7627	0.00460749	-18.167	0.080258	-18.8109	0.361165
	-17.9962	-0.00102397	-18.9911	8.39227e-05	-18.0789	0.237854	-18.7701	0.248947
	-18.0759	-0.000496996	-18.851	0.00630291	-17.9421	0.10428	-18.6933	0.348731
	-18.1027	-0.00106048	-18.8075	0.000374404	-18.0584	0.223591	-18.9027	0.272859
	-18.0924	0.000339624	-18.718	9.90192e-05	-18.0133	0.0299404	-18.7087	0.14253
	-18.0773	0.00243122	-19.0071	0.000997341	-18.0622	0.174554	-18.8173	0.370211
	-18.0314	-3.43249e-05	-18.8226	0.00238793	-18.0755	0.121446	-18.6819	0.316338
	-18.0394	-9.34553e-05	-18.8969	0.00314187	-17.8609	0.0243999	-18.9937	0.223236
	-18.0351	0.00180705	-18.8685	0.00253022	-18.0097	0.144181	-18.7709	0.160919
	-17.9242	0.00329014	-18.747	0.000238357	-18.0583	0.079272	-18.7553	0.227683
	-18.0149	0.00147399	-18.8164	0.00134184	-17.9957	0.13083	-18.8257	-0.000980877
	-18.0183	-0.000265759	-18.8532	-0.00163606	-17.9441	0.0367116	-18.8297	0.213096
	-17.844	0.00138594	-18.789	0.000370844	-18.1987	0.0364591	-18.8252	0.41688
	-17.9134	0.000114398	-18.9032	0.0020174	-17.9907	0.187749	-18.7528	0.196764
	-18.0489	0.000471186	-18.8873	0.00116852	-18.0672	0.0749577	-18.8053	0.314415
	-18.1197	1.64112e-05	-18.8696	0.00216264	-17.8837	0.0948802	-18.7486	0.283051
	-18.1957	0.00125006	-18.6084	0.00122496	-17.9297	0.0239986	-18.9628	-0.0218212
	-18.1085	0.000242701	-18.6675	0.00295838	-18.185	0.0683756	-18.7383	0.358297
	-17.9509	-0.00139144	-18.8247	0.00171315	-18.0324	-0.0103121	-18.7639	-0.0140674
	-17.9395	0.00383931	-18.8615	0.000158633	-18.0395	0.0089132	-18.7439	0.22562
	-17.92	0.00105088	-18.8437	-0.00065318	-18.0787	0.252046	-18.6785	0.0797532
	-18.0329	0.00074193	-18.9676	0.0014269	-18.0693	0.200983	-18.7834	0.351486
	-17.9592	0.000464646	-18.8973	0.002381	-18.011	0.0935675	-18.5846	0.26793
	-18.0505	0.00507006	-18.9825	0.000239763	-17.9409	0.124201	-18.9312	0.515752
	-18.0224	0.000962334	-19.0692	0.00292806	-17.9636	0.119317	-18.7766	0.419086
	-18.032	-0.00134139	-18.8073	0.189567	-18.1352	-0.0276989	-18.7041	0.479232
	-17.9786	-0.00101073	-18.6219	-1.01253e-05	-17.9766	0.0229511	-18.8334	0.329036
	-18.0129	0.000873565	-18.8566	0.00456789	-18.019	0.0366338	-18.8015	0.411523
	-17.9744	0.00192279	-18.7753	0.0027057	-18.0848	0.0684764	-18.9551	0.650717
	-18.0768	-0.000263747	-18.5752	-0.00126497	-18.0658	0.0681268	-18.9626	0.106227
	-17.9391	0.000971575	-18.8033	0.00133006	-18.1193	0.247198	-18.9452	0.188453
	-18.1666	0.000318377	-18.8614	0.0016586	-18.0571	0.0653298	-18.8251	0.235027
	-18.0368	0.00151275	-18.728	0.00280208	-18.0893	0.0167064	-18.7929	0.480474
	-17.9159	0.000694342	-18.7338	0.00104291	-18.0043	-0.00625262	-18.6934	0.201437
	-17.9068	0.00133952	-18.8641	0.00280601	-18.1313	0.284276	-18.7538	0.188281
	-18.2384	0.00239064	-18.8562	0.00436888	-18.1391	0.232504	-18.8911	0.427372
	-17.994	0.00161557	-18.9278	0.00152225	-17.9218	0.359145	-18.9628	0.231903
	-18.2066	0.000518747	-18.7217	0.000547184	-17.9877	0.0739464	-18.8682	0.323299
	-17.9193	0.00537846	-18.9092	0.00244729	-17.8473	0.282796	-18.9735	0.528491
	-18.0732	0.00964754	-18.4872	0.00572207	-18.0669	0.219691	-18.7455	0.467401
	-18.0039	-0.000603842	-18.7644	-6.91255e-05	-17.9256	0.0446447	-18.8425	0.212387
	-17.882	0.00187696	-18.7138	0.00123133	-18.005	0.00858437	-18.7416	0.302647
	-18.0342	0.00143984	-18.8345	0.00135785	-17.9346	0.0838759	-18.7985	0.19235
	-18.2089	0.00317691	-18.8898	0.00475543	-18.0948	0.306916	-18.9155	0.277881
	-17.9583	-0.000773574	-18.9209	0.00220767	-17.9805	0.00143423	-18.7125	0.569087
	-18.0349	0.00187702	-18.7517	-3.26693e-05	-18.0903	0.0559484	-18.9234	0.278127
	-18.0455	-0.00140063	-18.7604	0.000841864	-17.9778	0.0453218	-18.7958	0.499412
	-17.9767	0.00298653	-18.7944	-0.00191521	-17.9599	0.0750804	-18.9588	0.136934
	-18.0074	0.000549217	-19.0449	0.000293172	-18.0549	0.154723	-18.7943	0.162612
	-18.0347	0.00112989	-18.7469	0.000512787	-18.0087	-0.0175958	-18.7947	0.26198
	-18.1007	-0.000188364	-18.7567	0.00243704	-18.0227	0.235924	-18.7671	0.485259
	-18.0483	0.000556864	-18.8715	0.000486538	-18.0054	0.0619276	-18.717	0.309185
	-18.1087	0.000121548	-18.8233	0.000132536	-18.0027	0.00829476	-18.8722	0.109201
	-18.0966	0.000800052	-18.8215	0.00900751	-17.911	0.218615	-18.8532	0.502332
	-17.9768	0.000600637	-18.6545	-0.000253478	-18.1513	-0.00707427	-18.765	0.407553
	-18.0782	0.00250284	-18.8275	-0.000799493	-18.1533	0.063103	-18.9489	0.22011
	-18.1434	0.00167135	-18.8335	0.000737221	-17.9311	0.187407	-18.9354	0.227856
	-18.127	0.00786471	-18.8811	0.000282064	-18.1814	0.191393	-18.8953	0.0209132
	-18.0141	0.00140907	-18.6876	0.000501738	-18.0694	0.10645	-19.0158	0.247808
	-18.0839	-0.000593761	-18.8303	-0.000828712	-17.973	0.141686	-18.6766	0.237776
	-18.0597	5.06172e-05	-18.6018	-0.000218303	-18.203	0.0388224	-18.7194	0.248461
	-18.0203	0.00137863	-18.862	0.000880177	-18.0157	0.0307113	-18.8401	0.223538
	-17.7419	0.000726261	-18.9434	0.002392	-17.9561	0.0387876	-18.9773	0.230397
	-18.0813	0.00126296	-18.7894	0.000438643	-18.1469	0.178129	-18.8914	0.222782
	-18.0595	-0.000258105	-18.7315	0.00184726	-18.1924	0.043648	-18.9652	0.328555
	-18.0533	0.00247946	-18.7545	0.000324737	-18.0761	-0.0220369	-18.7937	0.248156
	-18.007	0.000513466	-18.7712	0.00280808	-18.1224	0.0856178	-18.9784	0.316553
	-18.0158	0.00204455	-18.9502	0.00186883	-18.1104	0.0295928	-18.8385	0.343825
	-18.1882	0.00122092	-18.8263	0.00215324	-18.064	0.164261	-18.784	0.195138
	-18.0815	0.00160576	-18.8554	0.00116094	-18.2632	0.103734	-19.0166	0.322567
	-17.9641	0.00199178	-18.8227	0.000700682	-18.1407	0.000875791	-18.8168	0.323122
	-18.1201	-5.02321e-05	-18.7255	0.000450798	-18.1194	0.27141	-18.7747	0.256748
	-17.9571	0.00251772	-18.7724	0.00130522	-18.1087	-0.00654706	-18.6542	0.383352
	-18.0682	0.00160123	-18.7171	0.000656364	-17.926	0.0810397	-18.8608	0.262947
	-18.1551	0.00243455	-18.7282	0.00251146	-18.1255	-0.00501552	-18.7672	0.271791
	-17.9252	-0.00108837	-18.736	0.00105098	-17.8554	0.0224547	-18.8801	0.38111
	-18.0411	-0.00143011	-18.8871	-0.00185286	-17.9852	0.211838	-18.9757	0.0617533
	-17.9842	0.00525593	-18.8723	0.00190322	-18.0093	0.104067	-18.7053	0.274912
	-18.0575	0.000293459	-18.5864	0.00303126	-18.0027	0.0160868	-18.7241	0.39256
	-18.0784	0.00189574	-18.6782	0.000862719	-18.0067	0.159972	-18.7843	0.38503
	-18.0756	0.000806418	-18.7342	0.00153225	-18.1194	0.141222	-18.9056	0.300734
	-18.1166	3.56684e-05	-18.7867	0.0016247	-18.0192	0.173343	-18.6763	0.330833
	-18.1025	0.000396679	-18.7331	-0.000307247	-18.2237	0.396063	-18.8296	0.265164
	-18.159	-0.000719482	-19.0121	0.00972844	-17.9741	0.0193573	-18.6736	0.513557
	-18.1603	-0.000931787	-18.8241	0.0014753	-18.0162	0.0296452	-18.726	0.291757
	-18.1692	-0.00131944	-18.8406	0.000690429	-18.1866	0.15681	-18.751	0.425314
	-18.1679	-0.000674211	-18.6895	0.00376557	-18.0571	0.00325387	-18.7698	0.617372
	-17.9872	-0.00150774	-18.7727	0.000669306	-18.0671	0.061211	-18.8278	0.269086
	-18.0117	-0.0012406	-18.945	0.00163077	-18.1597	0.190889	-18.7644	0.344477
	-18.134	-0.00116721	-18.8756	0.00415262	-18.0252	0.127569	-18.6605	0.239498
	-18.0291	0.00529112	-18.8229	-0.000400488	-17.9856	0.141897	-18.8561	0.0915232
	-18.0417	-0.0016906	-19.0372	0.000866066	-18.0116	0.167605	-18.7479	0.182445
	-18.0387	-0.000996792	-18.6348	0.00304182	-18.0407	0.119437	-18.9647	0.481878
	-18.0453	0.000310029	-18.8455	0.0015537	-18.1906	0.0321385	-18.7885	0.324696
	-17.9201	0.000606918	-18.7176	0.000983659	-18.0106	0.0440044	-18.8996	0.356578
	-17.9372	0.00421926	-18.6889	0.000768426	-18.0218	0.233651	-18.9224	0.264191
	-18.1639	-0.000979496	-18.9078	0.00523514	-18.0319	0.320586	-18.9377	0.793427
	-17.8982	0.00462414	-18.685	0.000316489	-18.1027	0.0980737	-18.6312	0.16493
	-18.1542	0.00127122	-18.9139	0.000719648	-18.0136	0.224582	-18.842	0.27884
	-18.0545	0.00338718	-18.9044	-0.00068266	-18.0175	0.189484	-18.9177	0.143572
	-18.3853	0.00469661	-18.846	0.00478172	-18.0096	-0.02003	-18.8303	0.0724782
	-18.0838	0.00055667	-18.8088	-0.000273472	-17.9906	0.196408	-18.9541	0.268491
	-18.0808	0.00313823	-18.6856	0.000330529	-18.0612	0.0486614	-18.7927	0.150307
	-17.9439	-0.000168701	-18.7092	0.00153639	-17.9343	0.316155	-18.8185	0.13406
	-17.9319	-0.000397064	-18.6999	0.00185798	-18.0737	-0.0293831	-18.8717	0.500285
	-18.0764	-0.00105955	-18.6813	0.000775567	-17.9934	0.114081	-18.9045	0.286764
	-17.9838	0.0037376	-18.6805	0.00287134	-18.0936	-0.00391559	-18.9718	0.326957
	-18.0078	0.00141368	-18.6662	0.00247535	-17.9093	0.371604	-18.8026	0.290593
	-17.9371	-5.76668e-05	-18.9801	0.00132442	-17.998	0.101066	-18.7326	0.300735
	-18.0911	-0.000580696	-18.7691	0.00207124	-18.2038	0.0724614	-18.7875	0.225048
	-18.0799	0.00278916	-18.9118	0.00381301	-17.9154	0.0690357	-18.9413	0.489512
	-18.0552	0.0026621	-18.7614	0.00307622	-17.9821	0.328031	-18.8289	0.268467
	-18.2831	0.0027055	-18.7687	0.000369549	-18.001	0.0174914	-18.9037	0.10715
	-18.0749	0.00278972	-18.5593	0.0018782	-18.2757	0.0673613	-18.7864	0.289019
	-18.1081	-0.000445917	-18.6639	0.00293113	-17.9774	0.155277	-18.735	0.26044
	-18.0593	0.0013572	-18.8202	0.000623451	-17.986	0.0756633	-18.7512	0.324848
	-18.0272	0.00271832	-18.6564	0.00264975	-18.1664	0.325406	-18.7999	0.111956
	-18.0985	0.000646249	-18.643	0.000694421	-18.2139	0.123236	-18.9495	0.289388
	-18.0634	-0.00208488	-18.7899	0.00503135	-17.9467	0.0640547	-18.8597	0.256356
	-17.9627	-0.00199738	-18.7803	0.00168912	-18.1285	0.080599	-18.9076	0.157001
	-18.1012	0.00098971	-18.8648	0.00174983	-18.1927	0.290922	-18.7795	0.125156
	-17.9234	0.00187376	-18.8723	0.0036522	-17.8481	0.153704	-19.0411	0.45728
	-18.1116	0.00263124	-18.7586	0.000887835	-17.8693	0.196546	-18.893	0.259236
	-18.0342	-0.000373767	-18.9548	0.00125677	-18.1268	0.0330387	-18.7127	0.214401
	-17.9963	0.00206174	-18.7391	0.000168117	-18.0711	0.230499	-18.8341	0.206376
	-18.1279	0.00160083	-18.9881	0.000150753	-18.0414	-0.0117662	-19.0172	0.223803
	-18.0723	0.000712159	-18.9019	0.00167195	-18.0501	0.068748	-18.7925	0.499894
	-18.0727	0.000862721	-18.6992	0.000917636	-18.2594	0.186121	-18.8486	-0.0117985
	-18.1577	-0.00159893	-18.9723	0.00336652	-18.0515	0.130864	-18.697	0.399015
	-17.9524	0.000668158	-18.7475	0.00236578	-17.8048	0.213365	-18.9097	0.603342
	-18.1659	-0.00186041	-18.7843	-0.000669188	-18.0969	0.0452331	-18.8489	0.197773
	-18.0516	0.00313802	-18.8804	0.000860375	-18.0157	0.0784545	-18.8548	0.320835
	-18.143	0.0024455	-18.7853	0.000500184	-18.0395	0.0176464	-18.8942	0.230135
	-18.0312	0.00173842	-18.7475	0.00116932	-18.0895	0.0594623	-18.7544	0.230433
	-17.8944	0.00193264	-18.8384	-0.000677757	-18.071	0.470316	-18.8644	0.188292
	-17.7666	-9.4155e-05	-18.99	-0.000656663	-18.0199	0.243814	-18.8496	0.223667
	-17.9214	0.00124078	-18.672	0.00360239	-18.1833	0.204327	-18.7606	0.367186
	-17.8969	0.00427322	-18.7774	0.00108528	-18.0899	0.0988744	-19.0574	0.268362
	-18.1819	-0.000333864	-18.9844	0.00191506	-18.0184	0.00826461	-18.7798	0.278975
	-18.0059	0.00116834	-18.8803	0.000693698	-18.0264	0.0129757	-18.6834	0.257883
	-18.1829	0.00157303	-18.6911	0.00259826	-18.0572	0.25534	-18.8924	0.157707
	-17.936	-0.000331806	-18.8375	0.00223104	-18.0325	-0.000824061	-18.7836	0.44435
	-17.9759	0.000230227	-18.8034	0.00287669	-18.1473	0.106058	-18.9096	0.41762
	-18.0741	0.000805917	-18.7834	0.00311765	-18.2277	0.00121128	-18.8633	0.35815
	-18.1317	0.00277528	-19.0062	0.00262543	-18.0892	0.0269885	-18.7657	0.518654
	-18.2181	0.000507199	-18.8592	-6.34616e-05	-17.9737	0.0236865	-18.8298	0.197064
	-18.0609	-0.000893043	-18.8309	0.000237224	-18.1211	0.151022	-18.9541	0.217806
	-17.9104	0.00227111	-18.7454	0.00199253	-17.8837	0.0263126	-18.7179	0.183099
	-18.0933	1.55203e-05	-18.8928	-0.000145799	-18.0354	0.0151727	-18.8	0.122698
	-18.1396	0.00243121	-18.7218	0.000576281	-18.0416	0.199278	-18.963	0.314605
	-17.8971	0.00311485	-18.8274	-0.000952466	-18.2091	0.100657	-18.7657	0.252077
	-18.0633	0.00213482	-18.9412	0.00238937	-17.7644	0.279675	-18.6332	0.370322
	-18.1512	-0.00014285	-18.7053	-0.000612886	-18.0665	0.326779	-18.9218	0.225093
	-17.9321	0.00338165	-18.6545	0.00282077	-18.0573	0.154532	-18.8086	0.053548
	-18.0412	0.00228352	-18.8131	0.00136168	-17.9941	0.0863134	-18.7246	0.158038
	-18.082	0.000956381	-18.6684	0.000179206	-17.8408	0.0519499	-18.7644	0.229629
	-17.9093	0.00485321	-18.7557	-1.01643e-05	-17.9336	-0.0167586	-18.7218	0.218669
	-18.0856	0.00568234	-18.8318	-0.000111513	-17.9835	-0.0222803	-18.7372	0.282623
	-17.9047	-6.60246e-05	-18.6579	0.00528585	-18.1188	0.227754	-18.7805	0.565696
	-18.1349	0.000808215	-18.844	0.000989079	-18.042	0.0613532	-19.0696	0.270602
	-17.9118	0.00273192	-18.9768	0.00102346	-17.9921	0.174414	-18.8449	0.145197
	-18.1423	0.00242252	-19.1015	0.00283384	-18.1072	0.0171115	-18.7023	0.461058
	-18.2209	0.00111353	-18.8	-0.000696947	-17.9828	0.068636	-18.849	0.22791
	-17.886	0.00473028	-18.921	0.0016373	-18.141	0.00108978	-18.7468	0.0802504
	-17.986	-0.000697212	-18.7317	0.000506725	-18.0906	0.0841696	-18.7667	0.253762
	-17.9259	-0.000116722	-18.8388	0.000602521	-18.1131	0.142944	-19.0031	0.226987
	-18.0126	-0.000318124	-18.8349	0.00614433	-18.0158	0.0761328	-18.7817	0.354081
	-18.1347	8.91999e-05	-18.8779	0.00261098	-17.9959	0.134747	-18.8868	0.303074
	-17.9374	-0.000367295	-18.8367	0.000904545	-18.1389	0.258496	-18.881	0.130197
	-18.0527	0.00142352	-18.7677	-4.30444e-05	-18.2435	0.283771	-18.8475	0.118398
	-17.8604	0.00261657	-18.9352	-0.00140938	-18.0934	0.394781	-18.8083	0.288041
	-17.9653	0.00274208	-18.7241	-0.00247114	-18.1303	0.262166	-18.9481	0.029917
	-18.2181	2.06279e-05	-18.9464	0.000684806	-18.0229	0.0696092	-18.76	0.21397
	-18.0411	-0.000212	-18.8578	0.000248159	-17.9151	0.047085	-18.7378	0.381006
	-17.8496	0.000850698	-18.8059	0.0023278	-18.1641	0.108068	-18.917	0.278515
	-17.9868	0.00432614	-18.898	0.00146684	-18.1162	0.0456321	-18.7142	0.343543
	-18.1581	9.03235e-05	-18.9929	0.00115035	-17.9045	0.174847	-18.7917	0.328327
	-18.0913	0.00105691	-18.8251	-0.000506963	-18.0401	0.0287233	-18.8159	0.316416
	-18.2387	0.000807481	-18.7981	0.000309349	-18.0708	-0.0164674	-18.7105	0.159309
	-17.9174	0.00265144	-18.8368	-0.00125449	-18.0234	0.22641	-18.8314	0.111449
	-17.9842	0.00118264	-18.6715	0.000217703	-17.843	0.0106045	-18.8718	0.180448
	-17.8522	0.00384689	-18.7354	0.00269263	-18.132	0.0321552	-18.8378	0.312613
	-18.1005	-0.000504696	-18.701	0.00173786	-17.9632	0.151444	-18.9479	0.308769
	-17.835	-0.000313802	-18.8669	0.00113102	-17.9961	0.0166096	-18.9271	0.338499
	-17.9655	0.00396018	-19.0187	0.00352998	-18.0551	0.398128	-18.7475	0.349291
	-18.1075	-0.000357484	-18.7532	0.00103614	-18.3017	0.0853	-18.7515	0.472708
	-17.9834	0.00140552	-18.78	0.00125491	-18.0812	0.0869143	-18.9046	0.249393
	-18.1924	0.00214659	-18.8922	0.000360269	-18.0777	0.357728	-18.7832	0.0539792
	-18.2277	0.000675866	-18.6874	0.0017408	-18.1737	0.149179	-18.7841	0.434557
	-17.9678	0.00315858	-18.9754	0.00139193	-18.0074	0.0810881	-18.7308	0.459323
	-18.0185	-0.000185627	-18.8416	0.000742993	-18.1453	0.150959	-18.7318	0.388614
	-18.1196	0.00132339	-18.8706	0.00478637	-17.9434	0.418869	-18.7905	0.398844
	-17.9647	0.00122217	-18.7592	-0.001088	-18.1706	0.312714	-18.8658	0.197837
	-18.0818	0.0035352	-18.8388	0.00128435	-18.182	0.32126	-18.8172	0.313296
	-18.1623	0.00223122	-18.7164	-0.000332037	-18.0579	0.223441	-18.8849	0.307928
	-17.9185	0.00254677	-18.7302	0.000616761	-17.9998	0.124376	-18.8557	0.345382
	-18.1711	0.000459228	-18.7968	0.00551284	-17.9621	0.395506	-18.7243	0.6041
	-17.9662	-0.000520574	-18.84	9.81308e-05	-18.1356	0.199601	-18.9122	0.364963
	-17.9896	0.00136654	-18.8391	-0.000460876	-18.1033	0.144149	-18.8694	0.197008
	-18.1175	0.00171599	-18.7394	4.93521e-05	-17.957	0.0349258	-18.8926	0.10185
	-18.021	-0.000223208	-18.7338	-0.000838138	-17.9948	0.10868	-18.8757	0.131205
	-17.9586	0.00208319	-18.6893	0.00183723	-18.0079	0.0780243	-18.7456	0.465007
	-17.977	0.00074892	-18.9188	-0.000274801	-18.0347	0.124434	-18.7208	0.127915
	-18.0041	0.0029991	-18.7829	-0.000107162	-18.1687	0.257505	-18.8433	0.124107
	-17.9066	0.00275176	-18.8054	0.000378254	-18.0687	0.132796	-18.8062	0.352495
	-18.0465	0.00108426	-18.8148	-0.000690888	-17.8928	0.182992	-18.7302	0.260818
	-17.9533	0.000708618	-18.802	0.00478126	-17.9352	0.168088	-18.8501	0.10572
	-17.9761	-0.000188371	-18.9672	0.00373691	-18.192	0.143062	-18.8519	0.162746
	-18.2728	0.00181361	-19.0038	0.00354457	-17.9831	0.225544	-18.8095	0.419809
	-17.9874	-0.00122207	-18.8799	0.0045697	-17.9566	0.119571	-18.8651	0.396125
	-17.9058	-0.000239465	-18.7013	-7.23666e-05	-18.085	0.138299	-18.8751	0.154723
	-18.1147	0.000212157	-18.7695	-0.000562899	-17.9293	0.248827	-18.7116	0.303349
	-18.0305	0.00214368	-18.8259	0.00221724	-18.1897	0.120875	-18.8188	0.310526
	-18.0888	-0.00120958	-18.7909	0.000145842	-18.0467	0.143646	-18.9667	0.433626
	-18.1032	0.00415872	-18.715	0.00056191	-18.1168	-0.00924209	-18.8045	0.265388
	-18.01	0.00172759	-18.8209	0.000419805	-18.0128	0.0476142	-18.7828	0.165178
	-18.1697	7.52587e-05	-18.6432	0.00221663	-17.9845	0.0162236	-18.8413	0.118194
	-18.0248	0.000833829	-18.7018	0.00370832	-18.052	0.0360354	-19.0331	0.326857
	-17.9618	-0.000437123	-18.7883	0.00204707	-18.1315	0.0432972	-18.7219	0.408697
	-18.1583	0.000211837	-18.5612	-0.000768569	-18.0783	0.214021	-18.745	0.146915
	-18.0135	0.000984247	-18.6895	0.00164148	-17.8265	0.0813195	-18.722	0.31357
	-17.8958	0.000408215	-18.7095	0.00117145	-18.0307	0.229391	-18.7125	0.30794
	-18.0457	0.000579468	-18.8055	0.00144344	-18.0339	0.180585	-18.8825	0.429845
	-18.0439	-0.000887767	-18.9421	-0.000607644	-18.0988	0.000422988	-18.7195	0.348116
	-17.9983	2.15344e-05	-18.9393	0.000970414	-18.0241	0.0430317	-18.71	0.346988
	-18.0457	0.00291718	-18.8945	0.00253465	-17.9327	0.0725294	-18.8498	0.119518
	-17.9707	0.00495646	-18.8519	0.000968903	-18.1115	0.08845	-18.8571	0.234525
	-18.0051	0.00106475	-18.9133	-0.000436947	-17.9421	0.188224	-18.8911	0.319595
	-18.0893	-0.000829365	-18.7449	-0.000909912	-18.1257	0.0772439	-18.952	0.0255658
	-18.2833	0.000283381	-18.9644	0.00246166	-18.023	0.09801	-18.8423	0.254793
	-18.0706	0.00189518	-18.7185	0.00030652	-18.0606	0.00334227	-18.6632	0.21631
	-17.8872	0.00208518	-18.8099	0.000167446	-17.9559	0.00428498	-18.8115	0.243582
	-18.0239	0.000470495	-18.81	0.00126449	-17.93	0.0640725	-18.8947	0.222128
	-18.0074	0.00143669	-18.832	0.00128816	-18.0778	0.213023	-18.7694	0.492996
	-17.9799	0.00147809	-18.8406	0.000272592	-18.0188	0.330996	-18.9762	0.210615
	-18.0135	-0.000644695	-18.7947	0.00323611	-17.9377	-0.0186723	-18.9618	0.261739
	-17.9016	0.000993937	-18.8639	0.00394875	-18.0619	0.0392318	-18.8119	0.467749
	-18.0803	0.00151132	-18.7113	0.000208158	-18.0845	0.0848207	-18.8106	0.109531
	-18.0953	0.00162293	-18.8786	0.000100158	-18.1226	0.0706199	-18.8621	0.18936
	-17.9928	0.000933884	-18.8327	-0.000308349	-18.1835	0.0947727	-18.6583	0.28508
	-17.9447	0.00031305	-18.8375	0.000787612	-17.9362	0.0400354	-18.9481	0.273343
	-17.8361	0.00177159	-18.7483	0.00155811	-17.9718	0.0794832	-18.9869	0.192725
	-18.0037	0.000109664	-18.6447	0.00967745	-17.8668	0.0621892	-18.8954	0.419894
	-17.9814	0.00590958	-18.6669	0.00159764	-18.0777	0.0257927	-19.0375	0.0263379
	-17.881	-0.00021764	-18.842	0.00190413	-18.0738	0.0888346	-18.6821	0.37496
	-18.0678	-0.000256368	-18.8774	0.0065059	-17.9996	-0.00774289	-18.6937	0.549322
	-17.8701	-0.000915948	-18.7927	-0.00135587	-17.9085	0.275206	-18.974	0.323813
	-18.0763	0.000417534	-18.7434	0.00160694	-18.0119	0.133413	-18.7739	0.358205
	-18.1312	0.000464168	-18.694	0.0041929	-17.9228	0.0593545	-19.0053	0.268785
	-17.971	-0.000851042	-18.6912	0.000250324	-17.9929	0.103326	-18.9595	-0.0209295
	-17.9812	-0.000495392	-18.7726	0.000342273	-18.0043	0.120718	-18.8464	0.0810652
	-18.0848	-0.00233408	-18.7134	0.00259439	-18.0025	0.212563	-18.6534	0.230507
	-18.1947	-0.00130626	-18.7049	0.00182299	-18.0919	0.247659	-18.881	0.239627
	-17.9127	-0.000240531	-18.7342	0.00331554	-18.1266	0.277929	-18.7786	0.331183
	-18.055	0.00255709	-18.8725	-0.000790625	-17.9205	0.0968546	-19.0146	0.272764
	-18.1021	0.00259432	-18.8945	-0.0007987	-18.1492	0.0757711	-18.7326	0.199969
	-17.9467	0.00230017	-18.8079	0.00157911	-18.0122	0.211121	-18.7542	0.232485
	-18.0564	0.00240409	-18.7521	0.00222728	-18.0752	0.0728614	-19.0398	0.158063
	-18.0061	0.000279067	-18.5388	0.000327963	-17.9577	0.101109	-18.8237	0.16208
	-18.0454	0.000213238	-18.6859	0.000889148	-17.9645	0.101158	-18.8572	0.224297
	-17.9463	0.00164354	-18.7594	-0.000238273	-17.9256	0.015399	-18.9171	0.251669
	-17.8858	0.000391108	-18.7207	0.00207929	-17.8918	0.111485	-18.7798	0.345742
	-17.9481	0.00285572	-18.8576	-0.000798281	-17.9562	0.0487507	-18.801	0.299226
	-17.9948	9.42436e-06	-18.8989	0.00332431	-18.0211	0.0204519	-18.8319	0.135212
	-18.0414	0.00160426	-18.8298	0.000906098	-17.9321	0.186897	-18.9257	0.343459
	-17.9596	0.000560203	-18.5958	0.000518124	-18.0829	0.0364983	-18.8393	0.298312
	-17.9307	0.00490737	-18.6479	0.00149316	-18.0735	0.100808	-18.9237	0.36351
	-18.0727	0.000902674	-18.7994	-0.000113341	-18.1305	0.00226746	-18.8628	0.244228
	-18.0483	0.00085416	-18.7166	0.000200457	-17.978	0.00543265	-18.8274	0.243068
	-18.0184	0.000411782	-18.6893	0.00181256	-17.8847	-0.0148917	-18.7376	0.332819
	-18.1069	-0.00125379	-18.7773	0.00130475	-18.1092	0.00443791	-18.7702	0.202441
	-18.0883	0.000888271	-18.7028	0.00162094	-18.037	0.113361	-18.7248	0.56795
	-17.9741	0.000514575	-18.7314	-0.000943681	-18.0596	0.0214647	-18.8036	0.145011
	-18.0907	-0.000449116	-18.8418	0.00403847	-18.0921	0.0910243	-18.835	0.453766
	-17.9566	0.000673783	-18.8388	0.00265075	-18.155	0.00426174	-18.7414	0.381473
	-18.1276	0.00168763	-19.0355	0.004083	-18.0484	0.0349752	-18.9212	0.485131
	-18.0161	0.00461189	-18.8752	0.000271839	-18.0562	-0.0212288	-18.8142	0.180901
	-17.9829	0.000587957	-18.7646	0.00786596	-18.0844	0.287838	-18.8857	0.446808
	-18.0261	-9.22299e-05	-18.7275	0.00314575	-18.1107	0.124672	-18.9462	0.533387
	-17.9887	0.00134847	-18.7367	0.0024732	-18.1027	-0.0152623	-18.8166	0.253669
	-18.1007	0.00113847	-18.7686	0.00216375	-18.0187	0.0241546	-18.8725	0.289639
	-17.9628	0.000247272	-18.9898	0.00364408	-18.0824	0.0272722	-18.9024	0.762822
	-18.1737	-0.000184034	-18.7068	0.00244939	-17.9886	0.0725368	-18.6235	0.596548
	-17.9631	-0.00187991	-18.7858	-0.00201297	-17.8312	0.158984	-18.8434	0.188709
	-18.095	-0.00190525	-18.9197	0.00400664	-18.0378	0.125427	-18.892	0.400471
	-17.9724	-0.000771597	-18.9495	0.00106526	-17.8593	0.00959881	-18.7202	0.322397
	-18.1094	0.0035073	-18.787	0.00303792	-17.9813	0.0506758	-18.9104	0.217986
	-18.0723	0.00307357	-18.8071	0.00254647	-17.9668	0.148949	-18.8941	0.629501
	-18.0429	0.00285961	-18.8033	-0.00076262	-18.0057	0.058973	-18.8141	0.223914
	-18.0622	-0.000845334	-18.8131	-3.17717e-05	-18.1943	0.317964	-18.8959	0.295917
	-18.0173	0.00237919	-18.9215	0.00342938	-18.0433	0.267431	-18.9087	0.549099
	-17.9349	0.00322743	-18.7479	0.00275552	-17.9989	-0.0115768	-18.9187	0.339294
	-18.1257	0.00325897	-18.8502	0.0006684	-17.9769	0.262282	-18.7065	0.375377
	-18.1164	0.00485784	-18.7432	0.0033612	-18.2535	0.198869	-18.8847	0.730839
	-18.1343	-0.00266134	-18.725	-0.000865045	-18.0834	-0.00393879	-18.8027	0.138481
	-18.0913	0.00263781	-18.8682	0.000696069	-18.1773	0.190005	-18.7728	0.429841
	-18.1684	-0.00121064	-18.8771	0.00167037	-18.2373	5.9041e-05	-18.8804	0.298932
	-18.0755	0.00326253	-18.8501	-0.00152626	-17.9727	0.158868	-18.84	0.223504
	-17.9258	0.000773574	-18.9649	0.00407072	-17.956	0.244033	-18.7974	0.391083
	-18.0978	0.00230136	-18.695	0.00285696	-18.1353	0.0214644	-18.7569	0.539696
	-17.9071	-0.00057794	-18.7902	0.00227752	-18.0379	0.0811667	-18.7146	0.283344
	-18.131	0.00106105	-18.8409	0.000569989	-18.0627	0.279314	-18.7594	0.327808
	-18.1217	0.00118942	-18.7337	0.00043163	-18.1046	0.0834573	-18.7399	0.312353
	-17.9703	0.000835666	-18.7215	-0.000444382	-18.0078	0.080196	-18.8614	0.0943221
	-18.0312	0.00413838	-18.8602	0.00245175	-18.0648	-0.00230831	-18.7397	0.377721
	-18.1702	0.00101928	-18.766	0.000691012	-18.0943	0.0288267	-18.6402	0.199797
	-18.1098	0.000896498	-18.7736	0.000261687	-17.9621	0.0774438	-18.914	0.279659
	-17.9305	0.00674336	-18.6808	-0.000567384	-17.98	0.123737	-18.8854	0.404673
	-18.0449	0.00124593	-18.7356	0.00101161	-18.1071	0.117805	-18.7846	0.479418
	-18.0431	-0.00021987	-18.9895	0.00316015	-18.2098	0.13149	-18.7604	0.227891
	-17.9814	0.00177399	-18.7809	0.000301546	-18.1611	0.169389	-18.9302	0.429172
	-18.045	-0.00105481	-18.87	0.00497976	-17.9864	-0.0221121	-18.7009	0.457579
	-18.0293	0.00189743	-18.7358	-0.000285074	-17.817	0.150554	-18.7285	0.208971
	-17.8816	0.000570828	-18.943	0.00307126	-18.1515	0.212733	-18.7027	0.639309
	-17.9663	0.00213466	-18.6809	-0.000421248	-18.2608	0.200223	-18.764	0.174901
	-18.0685	0.000982937	-18.8577	0.000818749	-17.9704	0.174632	-18.9083	0.314164
	-18.0805	0.00315642	-18.9261	0.00391121	-17.7886	0.0673738	-18.8197	0.384908
	-17.839	-0.00121142	-18.7428	0.00309516	-17.9533	-0.0114005	-18.6733	0.521183
	-17.9534	0.00440228	-18.669	-0.000534791	-18.0863	0.522828	-18.7835	0.188982
	-18.1473	-0.000262469	-18.7248	0.000597115	-18.1983	0.0299255	-18.8444	0.21938
	-18.01	0.00862605	-18.7568	-0.00109643	-18.021	0.021518	-18.9388	0.292257
	-18.1699	-0.00182646	-18.8072	-7.22018e-05	-18.059	-0.0091057	-18.9436	0.169405
	-18.1277	0.000679598	-18.5669	0.00375597	-18.1695	0.0405815	-18.8604	0.288683
	-18.0524	-0.00192147	-18.8858	0.00369132	-17.9564	0.0192315	-18.814	0.253283
	-17.8674	9.47391e-06	-18.7964	0.000829728	-17.8547	0.0397839	-18.7979	0.128214
	-17.8662	-0.000589422	-18.8504	0.00261583	-17.9353	-0.0113216	-18.8989	0.295247
	-18.1921	-0.000600585	-18.938	-0.000598166	-17.9923	0.179392	-18.8083	0.181614
	-18.0504	-0.000299826	-18.9087	0.000465467	-18.1107	0.173627	-18.9183	0.309901
	-18.0536	0.00325597	-18.9439	0.000543701	-18.0419	0.185836	-18.7796	0.274801
	-18.0281	0.00268473	-18.8791	0.00503412	-18.0921	0.174192	-18.8204	0.457574
	-17.9091	1.50618e-05	-18.6991	0.0030694	-17.9043	0.34715	-18.8172	0.433337
	-17.9584	0.00229671	-18.7349	0.00211365	-18.1951	0.0745152	-18.6987	0.231285
	-18.1275	0.00210253	-18.9271	0.00342873	-17.9251	0.101892	-18.7309	0.285819
	-18.0685	0.000457232	-18.6466	0.000354468	-17.9959	0.0987241	-18.8795	0.136704
	-18.1721	0.0027423	-18.8721	0.00212807	-18.1252	-0.000221862	-18.8091	0.442502
	-17.884	0.00332032	-18.8359	0.00487925	-18.0398	0.0499273	-18.8224	0.38254
	-17.9355	-0.00101694	-18.7593	-0.00031411	-18.0412	-0.00948191	-18.8316	0.227811
	-17.8782	0.002146	-18.9047	0.000672842	-18.0439	0.169491	-18.8124	0.34587
	-18.1111	-0.000453982	-18.6926	0.00121096	-18.1105	0.0963046	-18.8457	0.551819
	-18.0052	0.000970021	-18.8081	0.00368357	-17.9953	0.117236	-18.954	0.490935
	-18.0241	0.000549454	-18.7605	0.00028143	-18.048	0.186371	-18.6324	0.218801
	-18.139	0.000758741	-19.0174	0.00242717	-18.1374	0.172239	-18.7814	0.272876
	-18.0593	0.00364195	-18.8374	-0.00122739	-17.9896	0.137241	-18.7785	0.104065
	-18.0238	-4.70504e-05	-18.9671	0.00180938	-18.0387	0.202791	-18.6987	0.331664
	-18.0212	-0.000267241	-18.7272	0.00609066	-18.0611	0.173163	-18.4459	0.284492
	-17.9186	0.000759613	-18.7767	0.00549578	-18.0286	0.333	-18.8562	0.494102
	-18.1972	0.000284227	-18.8457	0.00040711	-18.0209	0.199353	-18.8456	0.272409
	-17.9961	-0.00115651	-18.7034	0.00433563	-17.8616	0.157591	-18.8193	0.356019
	-18.1407	0.000534936	-18.8099	-0.000110721	-18.1153	0.00983306	-18.8339	0.0110192
	-18.0934	0.003116	-19.0195	0.00228261	-18.0214	0.275084	-18.654	0.580897
	-18.0416	0.00245393	-18.8327	5.8356e-05	-18.0573	0.204278	-18.8191	0.25873
	-18.051	-0.00132562	-18.6994	0.00220074	-18.0381	0.0406154	-18.8219	0.573943
	-18.094	0.00364835	-18.926	0.0026391	-18.1254	0.193176	-18.6262	0.336297
	-18.0071	0.00269967	-18.7031	0.000282965	-18.2058	-0.0153159	-18.9807	0.330196
	-17.9327	0.000167477	-18.8449	0.00274513	-18.0169	-0.0021683	-18.83	0.314906
	-17.877	-0.000593602	-18.8686	0.00154578	-17.9995	0.158203	-18.8238	0.245889
	-18.0327	0.00124226	-18.8693	0.00386249	-18.0304	0.192058	-18.7805	0.425776
	-18.0125	-0.00108513	-18.7816	0.00099559	-18.1851	0.0862327	-18.8556	0.346742
	-17.9677	0.000196496	-18.8866	-0.00128617	-18.0426	0.254124	-18.8791	0.218765
	-18.07	0.00137737	-18.9657	0.00143839	-18.1266	0.0504432	-18.7377	0.225646
	-17.9305	0.000119499	-18.7434	-0.00163745	-17.9837	0.0928658	-18.7972	0.0521815
	-18.0282	-0.00014872	-18.8745	-0.00188463	-18.2037	0.0690745	-18.8635	0.327944
	-18.0389	0.000535856	-18.6465	0.00088962	-17.9905	0.0853298	-18.771	0.385863
	-18.014	0.00184232	-18.9283	-0.000827	-18.1432	0.0903097	-18.8191	0.321404
	-18.1433	0.00405671	-18.779	0.00357156	-18.0525	0.469544	-18.8791	0.302057
	-17.9274	0.000517497	-18.809	0.0081469	-18.0971	0.00134566	-18.6659	0.278476
	-18.0725	0.00389838	-18.7128	-0.00104447	-17.8918	0.0677391	-18.8341	0.143794
	-17.9535	0.0038663	-18.7466	0.00175724	-18.0441	0.246615	-18.8388	0.255454
	-18.1052	0.00347055	-18.8292	0.000748546	-17.9873	0.362155	-18.7048	0.334889
	-18.0914	0.000353188	-18.8344	0.00315908	-18.1848	-0.00391595	-18.8498	0.0561762
	-18.0536	0.000238201	-18.7124	0.00397423	-18.01	0.0946868	-18.7404	0.586965
	-17.9795	0.000368421	-18.7944	0.00315771	-18.1657	0.120265	-18.7982	0.248943
	-17.8983	-0.000376341	-18.6877	0.000583686	-18.1831	0.0144371	-18.9002	0.459745
	-18.0728	0.000639197	-18.9114	0.00196229	-18.0395	0.141612	-18.6726	0.390207
	-18.0673	0.00109004	-18.8113	0.00643608	-17.9583	0.117593	-18.8306	0.498742
	-18.1643	1.34998e-05	-18.5934	0.00201104	-18.0115	0.103102	-18.8881	0.164563
	-18.1058	0.00117212	-18.7048	0.000209111	-17.9556	0.174901	-18.7468	0.167891
	-17.9878	-0.000525074	-18.7545	0.00144917	-18.1752	0.0609797	-18.7873	0.246433
	-18.0781	-0.000336022	-18.7101	0.000677903	-18.1647	0.0295742	-18.7547	0.101987
	-18.2065	0.000606011	-18.6838	-0.00100354	-18.0367	0.086843	-18.8042	0.283181
	-18.0638	0.00394497	-18.8011	0.00148139	-18.2104	0.231721	-18.8768	0.327772
	-17.9161	6.34527e-05	-18.7812	0.00270702	-17.9265	0.0927487	-18.8258	0.52139
	-18.0076	0.000344114	-18.7218	0.00271745	-17.9075	0.0656248	-18.888	0.335706
	-18.0312	0.0020566	-19.0495	0.00199949	-18.0291	0.0294315	-18.735	0.477292
	-18.1721	0.000813577	-18.8303	0.0021373	-18.0059	0.0185834	-18.7964	0.0448149
	-18.1775	-0.00170355	-18.8099	0.00144093	-17.9595	0.0984402	-18.892	0.348533
	-18.1169	-1.66392e-05	-18.7602	-0.0004402	-18.0008	0.257639	-18.927	0.100731
	-17.9937	0.00359952	-18.7999	-0.00177917	-18.0101	0.247867	-18.7585	0.358207
	-18.1395	0.000327712	-18.7849	0.00414816	-18.1398	0.171258	-18.6911	0.476091
	-17.8932	0.00035062	-18.8238	0.00534343	-18.0601	0.00770987	-18.6206	0.39957
	-18.2417	-0.00168892	-18.8807	0.00127203	-18.0454	-0.00218648	-18.7208	0.4808
	-18.1885	0.000467636	-18.8307	0.00333806	-18.0824	0.0115266	-18.93	0.318356
	-18.2777	0.00246442	-18.819	-0.00084437	-17.9708	0.187667	-18.8621	0.163666
	-17.7186	-0.000311111	-18.8375	0.00112543	-18.023	0.134565	-18.8733	0.303427
	-17.995	0.0023214	-18.8809	-0.000104422	-18.043	-0.00359252	-18.9425	0.191408
	-18.1248	0.00399366	-18.8932	-2.49973e-05	-18.0369	0.072974	-18.8274	0.238898
	-18.0592	0.00135552	-18.7933	-0.000293723	-17.994	0.217481	-18.9593	0.368484
	-18.0551	0.000784569	-18.7111	0.000340185	-18.0456	0.345694	-18.8289	0.247582
	-18.0728	-0.00163363	-18.7119	0.00129263	-17.9234	0.0981119	-18.9396	0.216054
	-17.9913	-0.000597944	-18.8507	0.00115391	-18.0258	-0.00936381	-18.881	0.11767
	-18.0603	0.00727113	-18.777	0.00218781	-18.2134	0.0442022	-18.8759	0.514171
	-18.0512	0.00474433	-18.8611	0.000801535	-17.9695	0.133592	-18.8164	0.223757
	-18.0969	0.00131616	-18.9144	0.00370814	-17.9686	0.115482	-18.7521	0.131932
	-17.9209	0.000844353	-18.7432	0.00304146	-17.9989	0.0355962	-18.7637	0.247457
	-18.092	0.00456839	-18.7435	9.36633e-05	-17.9119	0.0787177	-18.8984	0.426189
	-17.8807	0.0026281	-18.7517	0.00486841	-18.1357	0.085759	-18.8748	0.174787
	-18.0823	-0.0018464	-18.7752	0.00595859	-17.9223	0.00788323	-18.7647	0.371623
	-18.0291	0.000115855	-18.8255	0.00214746	-17.986	0.280845	-18.77	0.357756
	-18.0961	0.00207285	-18.8799	0.0019071	-18.0174	0.168685	-18.897	0.474292
	-17.9932	-0.00153474	-18.8203	0.00483269	-17.9493	0.0912542	-18.8557	0.437121
	-18.0859	-0.000700782	-18.6862	0.00256035	-17.9464	0.195105	-18.7382	0.146549
	-17.9802	0.00108384	-18.6441	0.00187235	-18.041	0.0120028	-18.8425	0.239026
	-18.1101	1.07117e-05	-18.7561	0.00142481	-17.9738	0.0070472	-18.7045	0.191943
	-18.1155	0.00272073	-18.8348	-0.000742358	-18.0121	0.0960597	-18.7936	0.388258
	-18.1246	-0.0015721	-18.8351	0.000391521	-18.3085	-0.00136387	-18.806	0.370538
	-17.9777	0.0016435	-18.6675	0.000321632	-17.9498	0.0137124	-18.763	0.281913
	-18.0521	-0.00111026	-18.799	0.00129505	-17.9862	-0.0119082	-18.6966	0.166062
	-18.1462	0.000708182	-18.6053	0.0015037	-18.0555	0.172042	-18.8039	0.427903
	-17.9529	-0.00100352	-18.7685	-0.000740577	-17.9196	0.22106	-18.7197	0.345531
	-17.9727	0.00128021	-18.7496	-0.00118633	-18.1374	0.101954	-18.8922	0.117942
	-17.9927	-0.000565681	-18.7033	0.0030136	-18.1115	0.0681171	-18.9266	0.177497
	-18.0127	0.000133934	-18.8302	0.00115898	-18.1412	0.124247	-18.9585	0.14003
	-17.9666	-0.000414553	-18.7498	-0.00124367	-18.166	0.0476803	-18.7957	0.241518
	-17.9641	0.00211739	-18.7709	0.00596596	-17.9947	0.0831552	-18.8536	0.604973
	-18.173	0.00110286	-18.6441	0.00499297	-18.1276	-0.00242837	-18.73	0.746048
	-18.009	-0.000115374	-18.6927	0.000618	-18.1562	0.158464	-18.9642	0.225065
	-18.0417	0.000146472	-18.8725	0.000122066	-18.0714	0.082565	-18.94	0.101328
	-17.9891	0.00177515	-18.8592	0.00132282	-17.8293	0.153945	-18.8008	0.344022
	-17.979	0.000543015	-18.8865	0.0030495	-18.0627	0.0302049	-18.8513	0.176203
	-18.1486	0.000360925	-18.7629	0.000998589	-18.0004	0.0895181	-18.6785	0.0259243
	-18.0283	0.00192266	-18.7934	0.00195566	-17.8965	0.154529	-18.9156	0.181847
	-18.0263	-0.00198283	-18.7958	0.00216308	-17.9793	0.0518172	-18.7481	0.485039
	-17.9612	0.00128065	-18.7807	0.00250833	-18.0028	0.141946	-18.7664	0.530064
	-17.8987	0.00209618	-18.7714	0.00363127	-17.961	0.542676	-18.8085	0.21533
	-18.2098	0.00253677	-18.8887	-0.000529627	-17.9689	0.264611	-18.764	0.272359
	-17.9932	-0.00116337	-18.745	0.00152375	-18.101	0.115909	-18.8059	0.393195
	-18.0711	0.00360816	-18.8541	7.85474e-05	-18.0041	0.141435	-18.7368	0.318024
	-18.0059	-0.00114175	-18.6896	0.002418	-17.992	0.0810666	-18.8131	0.239835
	-18.0136	0.00345335	-18.8867	0.173563	-18.0146	0.137868	-18.7871	-0.0084748
	-17.8901	-0.00033914	-18.9599	8.92484e-05	-18.2177	0.114754	-18.9504	0.135379
	-18.0012	-0.000504653	-18.8273	-0.000568266	-18.0712	0.0791439	-18.8631	0.0734758
	-18.0841	0.000955333	-18.779	0.00112064	-17.9618	-0.000344397	-18.7708	0.321927
	-18.0445	-0.00131415	-18.7423	0.00300393	-17.9698	-0.0185248	-18.8219	0.406991
	-18.0886	0.000832365	-18.8271	0.000291994	-17.9529	0.00218347	-18.8402	0.164413
	-18.1261	0.000696626	-18.9245	0.00480448	-17.9359	0.783674	-18.8232	0.282859
	-18.1446	0.00312486	-18.7848	0.00289267	-18.0122	0.136808	-18.6999	0.433064
	-17.9888	0.000877903	-18.8429	0.00347484	-17.961	0.109507	-18.7074	0.38851
	-17.9876	5.49966e-05	-18.8035	0.00132271	-17.9479	0.217052	-18.7524	0.208352
	-18.0935	0.00177521	-18.8512	0.00275077	-18.1249	0.0140783	-18.9295	0.396901
	-18.2169	0.00214842	-18.7711	0.00236491	-18.0809	0.0385293	-18.7101	0.470933
	-18.0551	0.00278479	-18.6392	0.00294216	-18.1001	0.0463425	-18.8987	0.183821
	-18.0935	0.000157457	-18.8584	0.00374686	-18.0204	0.0127079	-18.8906	0.634364
	-18.0677	-0.0014713	-18.8196	7.11093e-05	-18.0174	0.183796	-18.8646	0.407035
	-17.9749	-0.000467472	-18.7959	0.00328099	-17.8754	0.0906523	-18.8258	0.298937
	-18.0336	-7.3943e-05	-18.8209	-0.00165407	-17.9573	0.262364	-18.7273	0.107118
	-18.0234	0.0030333	-18.7479	0.008468	-17.989	0.00867035	-18.5754	0.360772
	-18.2594	0.000445882	-18.8704	-0.00147624	-18.1152	0.116767	-18.8537	0.264143
	-18.0827	-5.62635e-05	-18.8643	-0.00115159	-18.0781	0.0916685	-18.8713	0.47564
	-18.0412	0.00104219	-18.8755	0.000907014	-17.9765	0.034437	-18.7038	0.138483
	-18.1317	0.00431041	-18.8106	0.00012581	-18.151	0.13443	-18.7952	0.192506
	-18.0487	0.00201508	-18.9895	0.00242853	-17.8642	0.157387	-19.003	0.269343
	-17.9768	0.000539435	-18.7314	0.000520143	-18.0792	0.113545	-18.835	0.182047
	-17.9392	0.00386531	-18.975	0.00174581	-18.1303	0.0348481	-18.9527	0.28337
	-18.0115	0.00102309	-18.7534	-0.000139513	-17.9997	0.166618	-19.1337	-0.0222549
	-18.0924	-0.000627538	-18.7062	4.96301e-05	-17.9526	0.197348	-18.6862	0.266496
	-17.9911	0.000113918	-18.8715	0.00108832	-17.9541	0.147765	-18.857	0.294025
	-18.0728	-0.000166082	-18.8159	0.00520498	-18.2419	0.125039	-18.8489	0.349641
	-18.117	0.00226638	-18.8487	0.00176354	-18.1512	0.207421	-18.7663	0.119173
	-18.0365	-0.00121752	-18.7688	0.00252889	-18.0162	0.260981	-18.8615	0.364455
	-18.112	-0.00117468	-18.8613	0.000394953	-18.0075	-0.0289689	-18.7685	0.20198
	-18.0085	0.000880063	-18.8754	0.00095346	-17.9676	0.036612	-19.0445	0.506644
	-18.0693	0.00013159	-18.7062	0.000805152	-18.2076	0.201229	-18.7611	0.0886481
	-18.0874	4.3915e-05	-18.9174	0.000600865	-18.15	0.0382837	-18.7272	0.187069
	-18.2424	-0.00102458	-18.7876	0.00130583	-18.2013	0.116057	-18.8029	0.337002
	-18.2609	0.000581198	-18.7191	0.00517097	-18.0139	-0.00294829	-18.7176	0.269333
	-17.9632	-0.000230284	-18.8864	0.000743822	-17.888	0.157678	-18.8196	0.35674
	-18.0452	-0.00133656	-18.7951	0.00158734	-17.828	0.101724	-18.768	0.0387602
	-18.1115	0.00219043	-18.7547	-0.00184471	-17.9825	0.172242	-18.9131	0.286322
	-18.1292	0.000165144	-18.8715	0.00280411	-18.1239	0.05045	-18.9605	0.234433
	-18.1639	0.00315916	-18.8065	0.00123099	-18.1072	0.244579	-18.7851	0.0191775
	-18.102	0.00319707	-18.5311	-0.000665582	-18.117	0.0590676	-18.8137	0.468003
	-17.8628	0.00139673	-18.9746	0.00146291	-18.0892	0.020927	-18.7928	0.283442
	-17.9876	0.00102815	-18.8067	0.000801281	-17.9205	0.193093	-18.8919	0.551094
	-18.0915	-0.000814099	-18.7748	0.000789297	-18.0872	-0.0109354	-18.7258	0.322016
	-17.9098	-8.48654e-05	-18.6641	0.00127528	-18.1666	0.176453	-18.9223	0.197437
	-18.1417	-0.000873273	-18.9334	0.0038757	-18.094	0.131978	-18.9807	0.222412
	-17.9235	-0.00180508	-18.9685	0.00153635	-17.8499	0.0496733	-18.7738	0.440058
	-18.1362	0.00249851	-18.8336	0.00112594	-17.9183	0.0228091	-18.8825	0.272803
	-17.8469	0.00393304	-18.6989	0.00337428	-18.0007	0.148184	-18.8686	0.322103
	-17.924	-0.000654617	-18.8847	0.0038274	-18.0684	0.0330197	-18.6636	0.318352
	-18.0366	-0.0016324	-18.7178	0.00118006	-17.9697	0.176131	-18.8507	0.484119
	-18.1114	-0.000535284	-18.9115	0.00311674	-18.1165	0.0810848	-18.7569	0.404303
	-17.9644	0.00230491	-18.8669	0.00255666	-18.0478	0.238145	-18.8511	0.279269
	-17.819	0.000700823	-19.0277	0.00159722	-17.8626	0.131595	-18.7259	0.306457
	-18.0784	0.00405879	-18.7581	-0.000392444	-18.0992	0.209408	-18.8289	0.218447
	-18.3191	-0.00094081	-18.9568	0.000484102	-18.087	0.0893458	-18.7429	0.172719
	-18.0417	7.9855e-05	-18.801	-0.000704978	-17.8623	0.0234076	-18.8532	0.0171267
	-18.0381	-0.00170156	-18.7342	0.00174576	-18.0956	0.213507	-18.6946	0.339208
	-18.2201	-0.0012894	-18.845	0.00346163	-18.07	0.0745788	-18.7583	0.553931
	-18.0356	0.000543056	-18.8726	-0.000769289	-18.107	0.13074	-18.6928	0.189782
	-17.9037	0.00109018	-18.7871	-0.000251833	-18.0811	0.269015	-18.6379	0.264797
	-18.091	0.000293131	-18.7795	-0.00114488	-18.0608	0.142496	-18.7411	0.323781
	-18.0731	-0.00161958	-18.6093	0.0013006	-18.0164	0.060849	-18.7668	0.380514
	-17.8586	0.000411071	-18.7599	0.000765677	-17.9019	0.0583887	-18.9307	0.0654043
	-17.9971	0.00544438	-18.8834	0.00367157	-17.9504	0.339553	-18.8375	0.395517
	-18.0988	0.000962255	-18.9676	0.00252981	-18.0661	0.218553	-18.8773	0.253661
	-17.8982	-5.7755e-05	-18.908	0.0038154	-18.0306	0.00925634	-18.777	0.264132
	-18.0119	-0.000273271	-3.75701	0.00299291	-18.0393	0.291783	-3.69759	0.442152
	-17.9491	0.000297901	-3.6747	-0.000120362	-18.0335	0.0246953	-3.67958	-0.00235764
	-18.1274	0.00103872	-3.6621	-0.00147793	-17.9938	0.000530173	-3.86479	-0.00865936
	-17.9825	-0.0017089	-3.82405	0.000598427	-18.0103	0.0920615	-3.79806	-0.00966613
	-18.1279	-0.000350326	-3.84249	-0.0002019	-18.0201	0.188819	-3.78381	0.0575618
	-17.8512	-0.000540238	-3.77079	-0.00121001	-18.0859	0.159828	-3.77502	-0.0176993
	-18.172	-0.00078791	-3.85302	0.000935212	-17.8941	0.0419361	-3.571	0.0192852
	-18.0783	0.00121145	-3.64493	-0.000107225	-18.1298	-0.00995251	-3.7888	0.0599865
	-18.0554	-0.000532521	-3.76811	0.0013835	-18.1652	0.146539	-3.73375	0.000740645
	-18.0254	0.00182406	-3.64271	-0.000135843	-18.1776	-0.00271825	-3.68961	-0.0166532
	-18.0238	0.00289611	-4.01989	0.00214909	-17.9291	0.183785	-3.70712	-0.000860466
	-18.0254	-0.000298707	-3.69544	-0.000851498	-18.2445	0.054848	-3.54869	-0.00170308
	-17.9485	0.00177041	-3.57929	0.00287769	-17.9899	0.200084	-3.73903	-0.00148878
	-18.0383	0.00020071	-3.61632	0.000651227	-17.99	0.147607	-3.73133	0.116551
	-18.0751	0.00187898	-3.78265	0.00290032	-18.2175	0.112015	-3.80034	0.171873
	-18.0205	0.00286012	-3.54464	0.000808935	-17.9641	0.0321219	-3.77795	0.0111007
	-18.0221	2.67814e-05	-3.6756	0.000524274	-17.9754	0.164888	-3.84726	0.0118083
	-18.1948	-0.00230868	-3.54552	-0.000119958	-18.1834	-0.014593	-3.78615	-0.0163384
	-18.1292	0.00324244	-3.81377	-0.000241332	-18.161	0.24321	-3.73016	-0.00838269
	-17.9182	0.00199759	-3.74811	-0.000408767	-18.0879	0.0650006	-3.60128	0.00975702
	-17.9729	0.0032883	-3.81668	-0.000844448	-18.0085	0.27718	-3.65555	0.0368975
	-17.887	0.000513486	-3.62058	0.000966596	-18.0246	0.17698	-3.78816	-0.0176133
	-18.1506	0.00226587	-3.75615	0.00152621	-17.9767	0.117161	-3.60117	0.111597
	-17.9831	0.00110092	-3.68233	0.00307501	-18.0252	0.0646546	-3.79831	0.089576
	-18.0757	0.000849259	-3.69585	-0.000745345	-18.0216	0.106725	-3.83677	0.0174988
	-17.939	0.00548981	-3.77376	0.000985788	-17.8793	0.0961649	-3.5831	0.476461
	-18.117	-0.000774375	-3.86297	0.00235181	-17.9256	0.202605	-3.7718	0.289956
	-17.9435	0.00228489	-3.67269	0.00204587	-17.9137	0.205159	-3.7296	-0.0106942
	-18.079	-0.00157899	-3.68952	0.0012035	-17.9945	0.0785079	-3.56652	0.0036395
	-17.9047	0.00108959	-3.64459	0.000233007	-18.0767	0.11817	-3.73054	0.280873
	-18.1189	-0.00194187	-3.9003	0.00367108	-17.9348	0.264826	-3.75391	0.0210123
	-17.9775	6.50918e-05	-3.56584	0.00551468	-17.9778	0.0440083	-3.70811	0.137952
	-17.9446	0.0010222	-3.59231	0.00332798	-18.1624	0.072425	-3.62867	0.00571235
	-18.0337	0.000226188	-3.77367	-0.00143769	-18.0903	0.111513	-3.73736	0.0110431
	-17.8873	-0.000753862	-3.87577	0.000738106	-17.7991	0.180671	-3.65242	0.0435837
	-17.9874	0.00109173	-3.88873	0.00432734	-18.1063	0.111496	-3.7342	0.00602681
	-18.0139	-0.000266098	-3.80594	0.0117648	-18.0395	0.178213	-3.86171	0.0811348
	-17.9768	0.000193683	-3.65688	0.00493474	-17.9319	0.326859	-3.69101	0.0204003
	-18.0507	-0.00089146	-3.70522	-0.000916807	-18.1597	0.0445593	-3.81126	-0.0103726
	-18.0078	0.000191385	-3.80539	-0.000768106	-17.9445	0.190029	-3.68767	0.00901178
	-17.9978	-0.00127914	-3.68258	0.00339601	-18.1761	0.088544	-3.89322	-0.00927732
	-17.9802	0.00476534	-3.79198	-0.00209308	-17.8916	0.178035	-3.75738	-0.00315174
	-18.2294	0.00422093	-3.80485	-0.000177336	-18.1031	0.190929	-3.64818	-0.0121895
	-18.0281	0.000788071	-3.70192	0.00409794	-18.0668	0.166404	-3.84279	0.00458357
	-18.0333	0.00249553	-3.80775	0.00174442	-17.9973	0.38827	-3.74452	-0.00465242
	-18.1393	-0.000909269	-3.70907	-0.00076759	-17.8443	0.0187009	-3.6242	-0.0221546
	-18.1055	0.00703205	-3.60597	0.000142264	-17.9377	0.518118	-3.5644	-0.0073621
	-17.904	0.00101805	-3.60349	-0.000655144	-18.1539	0.111103	-3.75846	-0.00354992
	-18.0828	0.000335962	-3.58346	-0.000806655	-18.1036	0.0726742	-3.69531	-0.0201191
	-17.9302	0.00130366	-3.59616	0.00544439	-17.9795	0.0358658	-3.89604	0.522558
	-18.2031	0.00219052	-3.86409	0.0042483	-18.0829	0.175003	-3.62454	0.655239
	-18.1576	-0.000900473	-3.78682	-0.000873383	-18.1211	0.148814	-3.81067	0.00150978
	-18.1739	0.00774369	-3.83208	-0.00073497	-18.2256	0.250256	-3.69844	-0.0119163
	-18.0969	-0.00141619	-3.58897	0.00098586	-18.0829	0.0581016	-3.77339	-0.00267733
	-18.078	-0.00143489	-3.51444	0.00172211	-18.0636	0.151139	-3.8523	0.263353
	-17.9555	0.000195151	-3.61632	0.00417734	-17.9382	0.104567	-3.63771	0.035011
	-18.0416	0.002493	-3.68206	0.000366462	-17.9957	0.021514	-3.50528	-0.0120173
	-18.0309	0.00235044	-3.68418	0.0017668	-17.9842	0.234	-3.70135	0.0209152
	-17.9833	0.00181951	-3.79961	0.00525139	-18.0246	0.32619	-3.60719	0.145259
	-18.0239	0.00455385	-3.80362	0.00494545	-18.0401	0.241087	-3.78194	0.257124
	-18.047	0.00282995	-3.72191	-0.000135939	-17.9019	0.134572	-3.81149	-0.0123397
	-18.1847	0.00161409	-3.70438	-0.0021206	-17.9632	0.201147	-3.7956	-0.0176814
	-17.8053	0.00257709	-3.91998	-0.00102179	-18.0933	0.00152167	-3.70064	0.0311255
	-17.9519	-0.000702113	-3.76815	0.00209971	-17.9506	0.180515	-3.8361	-0.0113704
	-18.0469	0.000217291	-3.64932	0.00049348	-18.0692	0.0609576	-3.67613	0.0286379
	-17.9296	0.00237344	-3.77651	0.00436139	-17.9682	0.122855	-3.68311	-0.0209159
	-18.0835	0.00548025	-3.67715	0.00422259	-18.134	0.239291	-3.60437	0.0306665
	-18.0809	0.000273412	-3.6407	0.00915741	-18.0411	0.173484	-3.76436	0.658429
	-18.0976	0.00112097	-3.55831	0.00138002	-17.9736	0.0972293	-3.84101	0.0160808
	-18.0875	-0.000627489	-3.66346	0.00127567	-18.0008	0.0559966	-3.61168	-0.010014
	-18.1249	0.00052767	-3.61735	-0.00224094	-17.9799	0.019831	-3.86141	0.00718377
	-17.9722	0.000473795	-3.86495	0.00189819	-17.9227	0.00137447	-3.69469	0.000439161
	-18.0386	0.000558166	-3.76482	0.00661233	-18.141	0.161434	-3.7346	0.0298022
	-18.0152	0.000605997	-3.75893	-0.000930202	-18.1834	0.19514	-3.60971	-0.0168646
	-18.1248	-2.43856e-05	-3.6764	0.00232484	-17.9268	0.10353	-3.68324	-0.012665
	-17.9141	0.0027727	-3.6697	0.000950163	-18.0973	0.337932	-3.72832	-0.014467
	-18.2722	0.00159061	-3.74927	-0.00217106	-18.1865	0.150825	-3.77201	0.00942618
	-17.9514	0.00352521	-3.64512	-0.000905702	-18.1585	0.260729	-3.74452	0.00973169
	-18.1548	-0.000331973	-3.78236	0.000638097	-18.0602	0.168188	-3.69193	-0.00388973
	-18.0027	0.0018963	-3.75957	0.00278389	-18.0928	0.0609601	-3.93222	0.00472274
	-18.135	0.00370767	-3.91389	4.34735e-05	-17.9912	0.0431707	-3.68692	-0.00987027
	-17.9879	5.61371e-05	-3.77877	0.00152873	-17.8783	0.17338	-3.77701	0.0175157
	-18.0403	0.00428386	-3.76237	0.00179412	-18.019	0.0704891	-3.66745	0.0980027
	-17.9214	0.000668461	-3.5764	6.68411e-05	-18.0508	0.00181611	-3.78764	0.0224816
	-18.0938	-0.000291756	-3.65202	0.0013455	-17.9212	0.190227	-3.66692	-0.00899741
	-18.1411	0.000391787	-3.60633	0.000265659	-18.0683	0.180321	-3.5995	-0.0133289
	-17.9654	0.000207099	-3.67507	0.00188175	-17.8715	0.469436	-3.55784	0.0123092
	-18.1398	0.003608	-3.65227	-0.000616413	-18.0509	0.12846	-3.47273	-0.00687763
	-18.0546	7.03325e-05	-3.49227	-0.000118132	-18.1517	0.109621	-3.89614	0.0140247
	-18.0105	-0.000650623	-3.74531	-0.00242256	-18.0764	0.221248	-3.74095	-0.00937482
	-18.1128	-0.000575527	-3.85891	0.00211423	-18.0444	0.140178	-3.79324	0.00524438
	-18.011	0.00259974	-3.72766	-0.0013433	-18.1079	0.119143	-3.76992	-0.0133866
	-18.0758	0.000691032	-3.89401	0.00654345	-17.961	-0.0119262	-3.69676	0.000528978
	-18.1365	0.00118974	-3.70698	-0.000996998	-18.0528	0.147929	-3.86191	-0.00802246
	-18.2671	0.00108153	-3.69233	0.00126164	-17.9592	0.107752	-3.66447	-0.0143095
	-18.1278	0.000586189	-3.98131	0.00179436	-18.0338	0.290707	-3.54209	-0.00972924
	-17.8941	0.00331462	-3.85693	0.00273943	-18.135	0.164211	-3.85289	-0.00674819
	-18.0565	0.000977667	-3.49799	0.00125961	-17.8741	0.127298	-3.69918	0.0992488
	-17.7642	0.000986099	-3.79173	0.00198236	-17.9149	0.313375	-3.59472	0.000160842
	-17.9461	0.00713416	-3.67024	0.000490903	-18.0007	0.100757	-3.65558	-0.00248569
	-18.0647	-0.000121439	-3.66567	0.000705896	-18.0344	0.229752	-3.76551	0.0209097
	-18.1019	0.00306385	-3.77636	-0.00117559	-18.0751	0.193539	-3.7034	-0.0104375
	-18.2325	-0.0010479	-3.68619	4.80215e-05	-17.9835	0.0699837	-3.74683	0.0258474
	-17.9609	-0.00102541	-3.76583	0.000694514	-17.9298	0.183502	-3.74877	0.00145072
	-18.1554	0.00217024	-3.77462	0.000198086	-17.9677	0.0273407	-3.59849	0.00491081
	-17.977	0.00436963	-3.71775	-0.000981403	-18.065	-0.0215006	-4.00465	0.0144384
	-18.0346	0.00186917	-3.61074	0.00530518	-18.0065	0.411956	-3.72007	0.200081
	-17.9438	-0.000557931	-3.94431	0.000272827	-18.1081	-0.00849718	-3.76423	0.0285081
	-17.9689	0.0014097	-3.63274	0.00295567	-17.8959	-0.00338328	-3.72378	-0.0142117
	-18.0091	-0.00191348	-3.49934	-4.46441e-05	-17.854	0.0148551	-3.83574	0.0333169
	-17.9665	0.00290579	-3.62276	0.000400976	-17.8861	0.0530824	-3.74526	0.172691
	-18.1499	0.00043378	-3.68336	0.00266833	-17.994	-0.00962696	-3.77302	-0.00630717
	-17.9578	-0.000970721	-3.80346	0.00115675	-18.0021	0.333829	-3.64725	0.00710837
	-18.0418	0.00241597	-3.77658	-0.00118328	-17.9606	0.107758	-3.77055	0.00295176
	-18.1471	-0.00154208	-3.58356	-0.00136759	-17.9471	0.0441192	-3.66406	0.00183197
	-18.0913	0.00206766	-3.77084	0.00118698	-17.8977	0.0132547	-3.68643	-0.00629853
	-18.0145	0.00196128	-3.65296	-0.000942314	-18.0621	0.154734	-3.88731	-0.00946763
	-18.1865	0.00286633	-3.70738	0.00795007	-18.0719	0.178003	-3.58859	0.526748
	-17.99	0.00256623	-3.81302	-0.00118618	-18.0571	0.141267	-3.66638	-0.0177804
	-18.2812	-0.000443959	-3.6427	0.00242737	-17.9212	0.108164	-3.49873	0.00642643
	-17.9875	0.000146718	-3.71112	-0.000698344	-18.0179	0.157501	-3.59532	-0.00692238
	-18.0092	0.00259588	-3.60368	0.00215148	-18.0799	0.0106172	-3.69956	0.145695
	-18.1545	0.00323429	-3.76951	0.00270155	-18.0981	0.306367	-3.76779	0.191029
	-18.0733	-0.000116304	-3.67457	-0.0030166	-18.0878	0.183559	-3.73449	0.00244329
	-18.0576	0.000668099	-3.64832	-0.000543357	-17.8698	-0.0250636	-3.65687	0.00354782
	-17.9329	0.00109356	-3.63368	0.0018266	-17.9179	0.250196	-3.66699	-0.0143471
	-18.1131	-0.00132005	-3.69712	0.00106413	-18.0648	0.134029	-3.68701	-0.0157915
	-17.9713	0.000181851	-3.66252	0.00172305	-18.1531	0.185572	-3.67726	-0.00867861
	-18.0744	-0.00103422	-3.83579	0.00576059	-17.9657	0.122359	-3.73282	0.369455
	-18.1356	0.000681272	-3.94015	0.000205692	-18.0279	0.0688811	-3.63107	0.023393
	-18.1337	0.00198342	-3.52676	0.000333357	-17.9626	0.0346706	-3.67907	-0.00823139
	-18.1281	0.00160411	-3.56039	0.00223606	-17.906	0.0614108	-3.89064	0.00135902
	-17.8933	0.00051604	-3.60987	0.000667418	-17.9051	0.217015	-3.8283	-0.0191025
	-18.0356	0.00112696	-3.82788	0.00180765	-18.0209	-0.0175592	-3.62719	0.0268103
	-17.8507	0.000395881	-3.68429	0.00121314	-18.1886	0.258487	-3.6664	-6.34241e-05
	-18.0339	-0.00126924	-3.82663	0.00415114	-18.1302	0.0548013	-3.88052	0.0685888
	-18.0826	-0.0020592	-3.66607	0.00189913	-17.9681	0.0504175	-3.84562	0.00587789
	-18.2561	0.00367959	-3.72966	-1.95028e-05	-18.0996	0.038136	-3.59932	0.0021353
	-18.1771	0.000753379	-3.69359	0.00407079	-18.0514	0.22637	-3.57712	0.424221
	-17.8499	-0.000469486	-3.79928	-0.000733519	-18.0827	0.0732263	-3.70166	-0.0179683
	-18.0399	0.00432811	-3.77678	-0.000456254	-17.9461	0.00308737	-3.81846	0.00908606
	-18.1143	0.00406397	-3.82745	0.000546575	-17.9983	0.000790391	-3.56947	0.0350419
	-17.9751	0.00183938	-3.66745	0.00137611	-18.059	0.129945	-3.63341	-0.00935158
	-18.0296	0.00201405	-3.65955	0.00209669	-18.0952	0.0573849	-3.60043	-0.00117825
	-18.0164	-0.00025366	-3.81644	0.00155484	-18.0532	0.176091	-3.70367	0.00810558
	-17.927	1.09606e-05	-3.74141	-0.000366601	-18.0423	0.151104	-3.868	-0.00919777
	-18.2579	-0.00119445	-3.68914	-0.000380958	-17.9611	-0.00539891	-3.68496	-0.00297879
	-18.0472	0.001649	-3.82712	0.00145135	-18.2245	0.230422	-3.63152	0.0041135
	-18.2177	0.00142381	-3.87183	0.000276685	-18.1719	0.0927504	-3.8027	0.00681116
	-18.0837	0.00165043	-3.5214	0.000736922	-17.9085	0.194582	-3.78593	-0.0143916
	-18.0304	0.00182967	-3.76418	0.00474207	-17.9244	0.213188	-3.65372	0.51113
	-18.1181	-0.000248207	-3.81304	0.0011946	-18.1633	0.0274129	-3.78576	-0.00837787
	-18.0199	0.000798217	-3.70659	0.00265069	-18.0779	0.194322	-3.80717	-0.00166393
	-18.0059	0.000760942	-3.66122	-0.00168703	-18.2372	0.177202	-3.63069	0.0134381
	-18.1198	0.00136467	-3.89485	-0.000610947	-18.0899	0.117833	-3.67557	-0.0198907
	-18.0381	0.000169984	-3.65296	-0.00199196	-18.0511	0.107904	-3.78283	-0.00789082
	-17.95	0.00327125	-3.60425	-0.00153731	-18.0221	0.0417973	-3.62574	-0.0158388
	-17.9153	0.00100704	-3.87697	0.00175602	-17.9718	0.154783	-3.69077	0.0348528
	-17.8568	0.0049959	-3.59437	0.000263907	-17.9473	0.0200738	-3.69133	0.0159866
	-18.0452	-0.000108403	-3.70229	-0.00056541	-18.1163	0.0385988	-3.94251	0.00895959
	-18.0913	0.000637585	-3.82618	0.000949632	-18.1442	0.0133597	-3.68942	0.0112204
	-18.0702	0.000328937	-3.65719	1.16755e-05	-17.9512	0.13378	-3.69949	0.057096
	-17.9198	0.000789627	-3.69716	0.000920734	-18.0424	0.0963469	-3.69973	0.0151672
	-17.9763	0.000218394	-3.64413	0.00153172	-18.0882	0.128166	-3.68623	0.234598
	-18.0906	0.000395336	-3.84739	0.00120285	-18.0506	0.186965	-3.4966	0.297059
	-18.0641	0.00130407	-3.67258	-7.9287e-05	-17.9891	0.275958	-3.77115	-0.0211172
	-18.1122	0.00130705	-3.68294	0.00166813	-18.0951	-0.00130541	-3.6742	0.504882
	-18.0506	0.000904889	-3.62157	-5.57897e-05	-18.0545	0.0247573	-3.73805	-0.0131319
	-18.0968	0.00106024	-3.47008	0.00213475	-17.826	0.317701	-3.7021	-0.0169437
	-18.1126	0.00130337	-3.77921	-0.000577101	-18.0474	0.186662	-3.64112	-0.00158107
	-17.8866	0.0021103	-3.62418	0.00179297	-18.0126	-0.00189015	-3.75075	-0.0149351
	-17.9589	-0.00024619	-3.67441	0.00357853	-18.0092	0.0631236	-3.78595	-0.00352266
	-17.8716	0.00115009	-3.70732	0.00397942	-18.0229	0.162306	-3.65924	0.0240728
	-18.1584	0.00148115	-3.48882	0.000152077	-17.9821	0.165595	-3.89891	0.00222479
	-18.0033	0.00133274	-3.64564	0.00148801	-17.869	0.125603	-3.70822	0.00782569
	-18.1216	0.00151628	-3.59995	-0.000277909	-18.0154	0.143576	-3.99146	0.0150707
	-18.2285	-0.00103061	-3.66714	0.000842261	-17.8638	0.160459	-3.69353	-0.00473865
	-17.9868	0.00142263	-3.40008	0.00490367	-18.1614	0.0258183	-3.72	0.401304
	-18.0516	0.000402325	-3.74506	0.0017495	-17.957	0.306078	-3.68114	-0.0206734
	-17.9715	0.00211834	-3.80782	0.000533756	-17.9967	0.249816	-3.60758	0.121662
	-17.9001	0.00148345	-3.75722	0.000969409	-18.0866	0.172202	-3.61898	-0.0124627
	-18.2681	-0.000288739	-3.51186	0.00350908	-18.2366	0.0702173	-3.87098	0.0737938
	-18.0884	0.00194691	-3.68526	-0.000423299	-18.1439	0.219233	-3.79433	0.0154699
	-17.9096	-0.000568847	-3.6682	-0.00126519	-17.982	0.0211339	-3.70634	0.114681
	-17.9864	0.00154056	-3.78324	0.0033254	-17.9417	0.435114	-3.84561	-0.00108238
	-18.0494	-0.000289602	-3.70308	0.00148302	-18.1488	-0.0177684	-3.92587	0.186593
	-17.896	-0.000177318	-3.68899	-0.00188963	-17.9608	0.244767	-3.86044	-0.00888861
	-18.0486	0.00085571	-3.65279	-0.000777161	-18.1917	0.244201	-3.77506	-0.010161
	-18.1995	-0.000463701	-3.70422	0.00302384	-18.1726	0.0175836	-3.71437	0.00629953
	-18.2124	0.00367847	-3.68995	0.000775253	-18.0901	0.608956	-3.84333	-0.000812463
	-18.0784	0.00108334	-3.64427	0.000513068	-18.0421	0.0149109	-3.74511	0.0278731
	-18.0733	0.000956004	-3.75494	0.000647169	-18.184	0.043719	-3.765	-0.0172179
	-17.8208	-8.18892e-05	-3.71815	-0.00167851	-18.1693	0.0475889	-3.7006	-0.0220309
	-18.0365	0.00124469	-3.55511	0.000699168	-17.8977	0.106478	-3.86818	0.000546119
	-18.0305	-1.24599e-05	-3.55563	0.000758718	-18.1218	0.00740533	-3.76901	-0.0112894
	-18.1657	0.000394284	-3.83368	0.0040842	-18.0988	0.0953792	-3.61782	0.0239006
	-18.2009	-0.000558308	-3.78404	0.00141517	-17.9767	0.00995246	-3.74127	0.00240104
	-18.0997	0.00308163	-3.70144	-0.000224021	-18.0441	0.0973549	-3.6361	-0.0215048
	-17.867	0.00531238	-3.71602	0.00117568	-18.0954	0.22237	-3.66434	-0.0178348
	-17.9996	0.00412436	-3.59081	0.00497896	-18.0256	0.0183743	-3.71716	0.42662
	-18.1135	-0.000856212	-3.64967	0.000191372	-18.1331	0.160012	-3.68708	0.019007
	-18.1587	-0.000544489	-3.80819	0.00125228	-18.1057	0.0521861	-3.76013	-0.00649509
	-18.0443	-0.000272468	-3.67479	0.0004616	-18.1396	0.0492973	-3.66706	-0.0193034
	-18.04	-0.00158667	-3.61632	-9.38134e-05	-17.9738	0.0566723	-3.7946	0.0125609
	-17.9891	0.00204719	-3.70127	0.00175422	-17.835	0.151109	-3.65034	0.0769497
	-18.334	0.00144307	-3.79981	0.000589651	-18.0355	0.181358	-3.7767	5.73314e-05
	-18.1575	-8.31174e-05	-3.77741	0.00330699	-17.8468	0.221389	-3.79467	0.335781
	-17.9979	-0.000290705	-3.8119	0.00252438	-17.998	0.202149	-3.50593	0.225665
	-18.2575	0.000848653	-3.6353	0.00265023	-18.0437	0.119726	-3.65879	0.274078
	-18.0088	9.70489e-05	-3.66168	0.00186612	-17.9772	0.0351762	-3.73891	-0.0186577
	-17.9404	-0.000565673	-3.70281	0.00155384	-17.9432	0.0648195	-3.7163	0.196743
	-17.8045	0.00639653	-3.70465	-0.000547512	-18.0595	0.0273662	-3.8541	-0.00280556
	-17.9989	0.00156417	-3.70104	0.00171054	-18.0546	0.122451	-3.72164	0.024657
	-18.0981	0.00237813	-3.61576	0.00349314	-17.9807	0.118218	-3.75367	0.0104182
	-18.0548	0.000187404	-3.57556	0.000855763	-18.0107	0.118931	-3.7459	0.0225112
	-18.1214	0.00100616	-3.59414	0.00412677	-18.0514	0.00979495	-3.63534	0.0187867
	-18.1341	0.00185778	-3.66193	-0.00187974	-18.0408	0.209695	-3.87779	0.00475663
	-18.1327	0.00176613	-3.80496	0.00203064	-17.8775	0.0299516	-3.61658	0.00995258
	-18.0937	-0.00140581	-3.74316	0.00404339	-18.0555	0.144313	-3.89488	0.448108
	-17.8676	0.0022458	-3.69406	0.000323543	-17.856	0.000402516	-3.9469	-0.010151
	-18.2026	-0.000366952	-3.69259	0.00741	-18.1915	0.218984	-3.72351	0.361212
	-18.1931	0.00312262	-3.88197	0.00152386	-18.1498	0.273216	-3.70945	-0.0307949
	-18.1529	0.00289039	-3.7363	0.000548439	-18.0567	0.101422	-3.77426	-0.00149626
	-18.1303	0.00181837	-3.66066	-0.000257506	-18.0697	0.138052	-3.85361	-0.0134735
	-18.0551	0.00316485	-3.48421	0.000202148	-18.1501	0.147241	-3.76644	-0.00798028
	-18.0461	0.00141241	-3.56236	-0.000215714	-18.1087	0.081077	-3.64208	0.0237293
	-17.9985	0.0034157	-3.83023	0.0031913	-18.0335	0.0342571	-3.73541	0.200621
	-17.9184	0.00127861	-3.6657	-0.00037279	-18.0024	0.0973127	-3.73655	0.277764
	-18.1844	-0.00167652	-3.64094	-0.00105947	-18.1239	-0.00885837	-3.4826	-0.00487567
	-18.0167	0.000142894	-3.75529	0.00155132	-17.7828	0.0518094	-3.69198	0.0283937
	-17.9285	0.000424249	-3.78704	0.00230387	-18.1157	0.221792	-3.78963	-0.00732737
	-18.1924	0.00028162	-3.6166	-0.00243054	-18.0396	0.142548	-3.62321	-0.0117236
	-18.0944	0.00148418	-3.71596	0.000726817	-17.8615	0.103462	-3.66816	0.00961305
	-18.2001	-0.00246451	-3.56598	0.0030673	-18.0402	0.176295	-3.69997	0.00351095
	-18.0967	0.0013508	-3.79361	0.000563546	-18.1363	0.42226	-3.69056	0.0497895
	-18.0103	0.00225276	-3.71778	0.00345852	-17.9804	0.0282181	-3.70983	-0.00337024
	-18.0981	-8.09734e-05	-3.72238	0.00182184	-18.0627	0.110221	-3.71813	-0.00842157
	-17.9998	0.00337901	-3.65315	0.00374049	-18.1053	0.164722	-3.76467	0.00722401
	-18.12	-9.79183e-05	-3.86805	0.00146615	-18.1588	-0.0160036	-3.65612	0.0113664
	-17.9816	0.00105321	-3.5586	0.00219487	-17.9932	0.193767	-3.7304	0.0256396
	-17.9394	0.00265243	-3.93288	0.00488234	-17.9828	0.157738	-3.77952	-0.0104359
	-17.9807	0.00272682	-3.72718	0.00253861	-17.9618	0.132602	-3.75287	0.00400407
	-17.9657	0.0025362	-3.80228	-0.000106365	-18.1265	0.147362	-3.64533	-0.00772374
	-18.1329	-0.00237285	-3.92547	0.00303038	-18.0618	0.0618777	-3.74077	0.11624
	-18.1323	0.00179855	-3.56981	0.00245048	-18.0347	0.159122	-3.65824	0.0188137
	-18.0355	0.000279194	-3.73529	0.0011706	-18.0211	0.143302	-3.69979	0.00179401
	-17.9545	0.00248557	-3.63368	-0.0012214	-18.1961	0.147918	-3.77588	-0.0120191
	-18.0343	-0.00063507	-3.66916	0.00397952	-17.9659	0.0943457	-3.55841	-0.0167822
	-18.0187	0.0018376	-3.67424	0.00110166	-18.1159	-0.00521667	-3.72403	0.0152966
	-18.1431	0.00036304	-3.63364	0.000771539	-18.0608	0.265721	-3.43205	0.0202246
	-18.1696	-0.000549294	-3.83149	0.00117767	-17.8169	0.00393802	-3.75511	0.000977762
	-18.2169	0.000950679	-3.73006	-0.00273871	-17.91	0.114964	-3.70255	-0.0100929
	-17.9074	0.000894702	-3.60912	0.00189215	-17.925	0.149783	-3.75722	0.0167587
	-18.0652	0.000872029	-3.6686	-0.00210692	-17.8964	0.158498	-3.71435	0.0277715
	-17.973	-0.000520625	-3.6817	-0.000503856	-18.0172	0.129957	-3.80378	-0.014246
	-18.016	-0.000877445	-3.75996	0.0027023	-18.116	0.0589298	-3.92368	-0.0126133
	-18.1242	0.00221392	-3.74099	-0.000233414	-17.9829	0.0950551	-3.76042	0.00167608
	-18.0475	0.00102756	-3.5988	0.00394164	-18.0668	0.255115	-3.80762	0.346018
	-17.8418	0.000593396	-3.78421	-0.000926067	-17.959	0.0336982	-3.83548	-0.015185
	-18.0747	-0.00102401	-3.72853	0.00214193	-18.0022	0.0438146	-3.67026	0.0172573
	-18.1158	0.000733701	-3.7196	-0.000829316	-17.9358	0.139839	-3.7976	0.0442151
	-18.1122	3.81273e-05	-3.67174	9.76439e-05	-18.0791	0.144642	-3.86905	-0.0115576
	-18.0634	0.00439438	-3.81159	-0.00112526	-18.0871	0.0193792	-3.67224	-0.00459414
	-18.117	-0.000507638	-3.70925	1.23523e-05	-17.8565	0.0195947	-3.82784	-0.0205577
	-18.0674	-0.00110839	-3.65059	-0.000967217	-17.9212	0.0755653	-3.64436	-0.00700329
	-17.8834	0.0019794	-3.77729	0.00352582	-18.1503	0.0702848	-3.78317	0.449775
	-18.2294	0.00463848	-3.63656	0.000352337	-18.077	0.123738	-3.67306	-0.013985
	-18.0901	0.00263749	-3.78582	-0.000628608	-18.1066	-0.00830922	-3.65115	-0.00796698
	-18.2439	-0.00141645	-3.70569	0.000398281	-18.1311	-0.0241325	-3.44473	0.0315686
	-18.1141	0.00120043	-3.75658	0.000438646	-17.9367	0.0289669	-3.89412	0.0393346
	-18.0988	0.000721134	-3.69179	-0.00160129	-18.1682	0.225093	-3.90345	0.00238254
	-17.8327	0.000905414	-3.78049	0.0024917	-18.0437	0.116391	-3.83311	0.0213674
	-18.0763	0.0034448	-3.69012	0.00108485	-18.1503	0.099595	-3.74039	0.0193828
	-18.1435	0.00241805	-3.73452	-0.000234688	-17.9613	0.00258246	-3.70591	-0.0142488
	-18.1797	0.000760107	-3.77845	0.00190009	-18.1801	-0.00813839	-3.66666	-0.0156252
	-18.0378	-8.27919e-06	-3.71831	-0.000827439	-18.0427	0.107909	-3.668	-0.00290092
	-18.0576	0.00153252	-3.86085	0.00410846	-17.795	0.0294844	-3.92244	0.00472416
	-18.0138	0.00301503	-3.71476	0.00250142	-17.9779	0.0150848	-3.83625	-0.000583218
	-17.8992	0.000723182	-3.84594	0.000270353	-17.9792	0.194105	-3.83468	-0.0111268
	-17.9064	0.000677753	-3.75727	-0.000565623	-18.0376	0.0147869	-3.67952	0.0217581
	-17.8634	0.00129689	-3.63365	-0.00227783	-17.9235	0.101996	-3.8812	0.0084293
	-18.1587	0.00207269	-3.57779	0.000116661	-17.8532	0.166697	-3.52823	0.0085028
	-18.079	-0.000391123	-4.00871	-0.000798472	-18.0042	0.15281	-3.81827	-0.0107341
	-17.9415	0.000395879	-3.6908	-0.00273998	-18.1187	0.0558118	-3.7861	-0.0109016
	-18.064	-0.000315864	-3.76541	0.000666868	-18.1207	0.0578744	-3.7626	0.00649064
	-18.0702	0.00121339	-3.62604	0.00210605	-17.9373	0.0230127	-3.87748	0.00174071
	-18.084	0.00153988	-3.79322	0.00134928	-17.9615	-0.0184075	-3.53377	0.00215689
	-18.0444	0.00186046	-3.73857	-0.00187525	-18.047	0.251364	-3.50837	0.0221291
	-18.0693	0.000423321	-3.7278	-0.000795758	-18.1063	0.0570128	-3.66564	-0.0157322
	-17.9761	0.00415724	-3.65376	-0.00136038	-18.1223	0.104895	-3.65049	-0.00836169
	-18.0771	0.0025615	-3.6441	-0.000151744	-18.0422	-0.00340979	-3.70855	-0.00613412
	-17.7808	4.86914e-05	-3.67971	9.82773e-05	-17.9749	0.00183508	-3.83637	-0.00272247
	-18.0324	-0.000361704	-3.77554	0.00305475	-17.8905	0.209843	-3.67244	-0.00514087
	-18.2405	0.00130922	-3.6826	-0.000823777	-18.1452	0.0208784	-3.53705	-0.0105403
	-18.0898	0.000692083	-3.68525	0.00247978	-17.9833	0.205282	-3.84689	0.144527
	-18.0451	0.00421734	-3.68815	-0.000471507	-17.8754	0.221028	-3.82748	0.0124773
	-18.0767	0.00124517	-3.70259	0.000915635	-17.9708	0.134854	-3.69758	0.187144
	-18.0153	-0.000672069	-3.77989	0.00134725	-18.0389	0.360734	-3.99151	0.0455128
	-18.0371	0.00089658	-3.85359	-0.00033478	-18.0939	0.05922	-3.75841	0.0115139
	-18.2077	3.22808e-05	-3.64962	0.00293668	-18.0647	0.195412	-3.53332	0.343748
	-18.0718	-0.000260507	-3.69205	-0.0012777	-18.0367	0.0268378	-3.77906	0.00201076
	-18.0646	-4.8506e-05	-3.7004	0.000126526	-18.154	0.187096	-3.74412	-0.0029435
	-18.1094	-0.00288525	-3.64965	0.00244007	-18.0513	-0.0168452	-3.65855	0.239952
	-18.0185	0.000788887	-3.45008	-0.00144305	-17.8054	0.255423	-3.88205	0.025459
	-18.0008	-0.000706566	-3.68448	0.0057554	-18.2375	0.126939	-3.8169	0.109556
	-17.9986	-0.00120948	-3.64639	-0.000870793	-18.1179	0.040199	-3.59545	0.0148169
	-17.8473	0.00377433	-3.71283	5.55512e-05	-17.9528	0.361912	-3.70165	0.00589405
	-18.0155	0.00167099	-3.7142	0.000106641	-17.9424	0.0473499	-3.65663	0.00435701
	-18.1554	0.00043156	-3.80944	0.000935058	-17.9787	0.268508	-3.5974	0.00706887
	-18.0172	-0.000988042	-3.77002	0.00186722	-18.0942	0.201434	-3.66865	-0.00833774
	-17.8753	-0.000217209	-3.66928	0.00197752	-18.0736	0.125164	-3.60131	-0.00370977
	-18.0612	-0.00136319	-3.8302	0.000266566	-18.1317	0.198955	-3.81035	-0.0105133
	-18.1236	-0.00055157	-3.75315	0.00156542	-18.0294	0.313894	-3.70267	0.0733792
	-17.9934	0.000267577	-3.70119	-0.00018159	-18.0084	0.0758591	-3.84961	-0.0228643
	-18.1506	0.00465483	-3.58267	0.00230388	-18.0944	0.25537	-3.76635	0.140073
	-17.9675	0.00185298	-3.79801	-0.00128447	-17.9236	0.413572	-3.70166	-0.00686021
	-18.0397	0.00511853	-3.68288	0.000608977	-17.9222	0.0234307	-3.77529	-0.00185337
	-17.9575	0.00418015	-3.6284	-0.00053007	-18.0958	0.0287167	-3.57256	-0.0154679
	-18.1404	0.00183837	-3.74492	0.00475235	-18.0783	-0.0186923	-3.48447	0.402957
	-18.0284	0.00125392	-3.7897	0.00335653	-17.9243	0.168863	-3.6595	0.480904
	-17.9143	0.000906676	-3.67564	0.00232861	-18.0137	-0.00979989	-3.82822	-0.000796402
	-18.1302	-0.00172143	-3.8562	-0.00168608	-17.9034	0.20065	-3.67111	-0.00962607
	-17.9721	0.00102485	-3.69284	-0.000386964	-17.9478	0.00988376	-3.76423	-0.0198799
	-18.0621	0.000138568	-3.63086	0.00256343	-18.0979	0.104719	-3.67944	0.364948
	-18.0156	-0.000674613	-3.71371	0.00159494	-18.121	0.041063	-3.67207	-0.0128727
	-18.087	-0.000500814	-3.80863	0.00667657	-18.1072	0.0873852	-3.6686	0.612979
	-18.0185	0.00114425	-3.77115	-0.000843177	-18.0332	0.030707	-3.87515	-0.00141629
	-18.1072	-0.000364308	-3.79288	-0.000146851	-18.1975	0.0955608	-3.68149	0.000291195
	-18.0934	0.00105938	-3.72858	-0.000885774	-17.944	0.0931817	-3.84022	-0.00656873
	-18.1224	0.00189582	-3.67104	-0.00186821	-18.1627	0.0491806	-3.8402	-0.0191128
	-18.1594	0.00123765	-3.76285	0.00209071	-17.9581	0.00254065	-3.69517	0.00814018
	-17.9812	-0.000711184	-3.83076	0.0012061	-18.0471	-0.0246572	-3.77649	-0.00608895
	-18.1772	0.00193084	-3.72139	-0.00170863	-17.9414	0.202487	-3.69647	0.0320013
	-18.1481	0.000856837	-3.69539	-0.000190251	-17.8969	0.198622	-3.63979	0.0044059
	-17.9338	0.000166964	-3.65796	0.00259355	-17.9992	0.240279	-3.7017	0.214845
	-18.0874	0.000726353	-3.70819	-0.000610389	-18.12	0.0794288	-3.63051	0.00970496
	-18.1093	0.00130176	-3.689	0.00117019	-18.0761	0.30969	-3.682	-0.00085813
	-18.0686	0.00345238	-3.64874	-0.000217091	-18.1709	-0.0181604	-3.73391	-0.000271978
	-18.0371	-0.00122138	-3.723	-0.000556514	-18.0795	0.322749	-3.74902	-0.010232
	-18.0889	0.00201767	-3.61415	0.00367682	-18.0075	0.107736	-3.65262	0.300622
	-18.1717	0.00270758	-3.73608	-0.000953605	-18.1844	-0.020774	-3.5906	-0.000534617
	-17.9807	0.00372405	-3.72487	-7.64796e-05	-17.946	0.132791	-3.64261	0.0536011
	-18.0068	0.00368772	-3.84007	0.00213138	-17.9932	0.0749372	-3.6888	0.0152353
	-17.996	0.00109573	-3.79032	0.00443641	-18.1123	0.074985	-3.88331	-0.0176885
	-18.1691	0.00384212	-3.51901	-0.00136693	-18.0814	0.185675	-3.62099	0.0303606
	-18.1801	0.00189925	-3.78566	-0.000504945	-18.0948	-0.00476279	-3.85699	-0.0111126
	-18.0556	0.00135923	-3.81928	0.00827011	-18.0904	0.054982	-3.847	0.501973
	-18.1135	-0.000779749	-3.64595	0.00264412	-18.0639	0.00879763	-3.7139	-0.0138449
	-18.0252	0.00240312	-3.80091	9.97703e-05	-17.9955	0.00846492	-3.59848	-0.0136838
	-18.0836	0.00159399	-3.70881	0.000990258	-18.1358	0.200585	-3.90718	-0.00339149
	-17.9968	0.0014922	-3.63495	0.000800569	-18.1788	-0.0157139	-3.73627	0.0226091
	-18.0534	0.000580192	-3.76086	-0.000607086	-18.0895	0.0381046	-3.81047	0.331712
	-18.0232	0.00215051	-3.52265	-0.000327146	-18.203	0.305423	-3.72179	0.00190305
	-17.9292	-0.00214768	-3.84861	0.00553064	-18.0002	0.0753838	-3.67414	0.495787
	-18.0044	-0.0003046	-3.57972	0.00308867	-17.9014	0.111556	-3.72943	0.149914
	-17.9949	-0.00116212	-3.63613	-0.000331165	-17.868	0.0872931	-3.66724	0.00334413
	-17.9782	0.00103357	-3.6034	0.00215342	-18.0056	0.041149	-3.68562	0.0185549
	-18.0452	-0.000558745	-3.7848	-0.00115994	-18.1844	0.0212226	-3.63751	0.00116538
	-18.3137	0.00196182	-3.70913	0.000494344	-18.0525	0.171145	-3.71626	-0.00774661
	-17.9519	-0.00115767	-3.54396	0.00142014	-18.2212	0.120587	-3.70584	0.00789702
	-18.0504	0.00117908	-3.62369	0.00194788	-17.8936	0.120039	-3.74239	0.0931031
	-18.2017	0.00117455	-3.69195	-0.00113884	-18.1021	0.0378853	-3.7304	0.0211047
	-18.0009	0.000114194	-3.68761	0.00307876	-17.9075	0.0405617	-3.70203	0.252733
	-17.9776	0.00222304	-3.93344	-0.00026581	-18.1203	-0.012282	-3.8296	-0.00579816
	-18.0553	0.00253008	-3.68625	0.00210291	-18.1545	0.0926912	-3.82831	0.0145744
	-18.1161	0.00580631	-3.77459	0.00282145	-17.8408	0.41924	-3.78259	0.0140799
	-18.1803	0.00140904	-3.7747	-0.000883055	-17.8987	0.283794	-3.83804	-0.00363953
	-17.9962	0.000255767	-3.86312	-0.000795942	-18.0213	0.0613438	-3.6225	0.0219223
	-18.0252	0.000322368	-3.77596	-0.000811447	-17.9535	0.151133	-3.47097	0.045261
	-18.1786	-0.00116061	-3.79952	0.00270067	-18.1017	0.0455892	-3.69965	0.352655
	-17.934	0.000303324	-3.43648	0.000558574	-17.8773	0.0263997	-3.78209	0.343063
	-18.0417	0.000364867	-3.7498	-0.00165546	-18.0949	0.158759	-3.70956	-0.00304029
	-18.045	0.000817049	-3.80634	0.0011472	-17.8961	0.26545	-3.6148	0.0101784
	-17.9776	-0.000837493	-3.74038	0.000114143	-17.9916	0.0389369	-3.90015	0.00629128
	-17.887	0.00112216	-3.75477	0.000794479	-17.9505	-0.00849677	-3.65379	0.0366381
	-18.1653	3.66199e-05	-3.72733	0.00148489	-18.0209	0.00692018	-3.76402	0.00100052
	-18.0254	0.00118232	-3.53806	0.00363904	-18.1879	0.0272318	-3.52856	0.171085
	-18.1617	0.00250697	-3.67084	0.00534665	-17.9372	-0.0190621	-3.70458	0.352102
	-18.0785	0.000489161	-3.84575	0.00328786	-18.109	0.188096	-3.75055	0.423247
	-17.9249	-0.00159328	-3.63899	0.00299252	-18.1436	0.107821	-3.65654	3.62148e-05
	-18.1778	0.00139338	-3.76592	-0.00128211	-17.9504	0.169117	-3.66418	-0.02135
	-18.0313	0.00642537	-3.50211	-0.00116102	-18.0773	0.109147	-3.88311	-0.00112604
	-18.3004	-0.00121396	-3.54904	0.000524135	-17.8875	0.0212444	-3.67444	-0.018106
	-17.9816	0.000665205	-3.66342	0.00378151	-17.8806	0.0301644	-3.76729	0.0065004
	-18.1655	0.00382854	-3.88853	-0.000621352	-18.1242	0.0726454	-3.67024	0.00193118
	-18.0521	0.000708251	-3.58842	-0.000663669	-18.0129	0.2162	-3.83798	0.0297779
	-18.0095	0.00152069	-3.64479	0.00321563	-18.0355	-0.00762247	-3.81044	-0.00266407
	-17.9304	0.000883197	-3.88671	4.56147e-05	-18.0169	0.209511	-3.74578	0.0154522
	-18.1064	0.00266528	-3.66768	0.000407841	-18.1718	0.132348	-3.85457	-0.00630671
	-18.0638	0.000981834	-3.68351	-0.000181452	-18.1124	0.193896	-3.60861	-0.0202194
	-17.9108	0.00274028	-3.62192	-0.000107734	-18.1911	0.26128	-3.88094	-0.0130711
	-18.0386	0.000466372	-3.79321	-0.000262188	-18.1223	0.119898	-3.86371	-0.00364053
	-18.1177	0.000840055	-3.76096	0.0056801	-18.0316	0.0795825	-3.70196	0.589486
	-17.9627	0.000508825	-3.96037	0.00167313	-18.0928	0.284173	-3.58849	0.099415
	-17.9294	-0.000504802	-3.87662	-0.000270142	-18.1652	0.0767306	-3.79091	0.00857279
	-17.9642	0.00514015	-3.82925	0.00114204	-18.1343	0.202121	-3.66786	-0.0026181
	-17.9981	-0.000359315	-3.70908	-0.00076204	-17.9808	0.0844333	-3.68692	-0.00694066
	-18.0124	0.00163566	-3.68981	0.00130393	-18.089	0.0745999	-3.79749	-0.0152727
	-18.0172	0.00135547	-3.81652	-0.000756637	-18.0425	0.374213	-3.78605	0.0095531
	-17.9188	0.00551625	-3.80171	0.00436173	-18.0668	0.210589	-3.60572	0.0614791
	-18.1203	0.00221912	-3.49635	-0.000696025	-18.2911	-0.0130268	-3.74075	0.00773562
	-18.077	0.00407104	-3.63674	0.00149675	-17.9652	0.0570529	-3.64779	-0.00637145
	-17.9144	0.000999009	-3.83076	-0.000318186	-18.0325	0.0082915	-3.68923	0.0174492
	-18.0228	0.000509255	-3.72424	0.0128416	-17.9585	0.128247	-3.69986	0.568234
	-18.0313	0.000460667	-3.7546	-0.00112751	-18.1092	0.0322399	-3.82217	0.00815886
	-18.0444	0.000300569	-3.82163	-0.00146662	-18.0972	0.140649	-3.79462	-0.0120656
	-18.0869	0.0020162	-3.85996	0.00544567	-18.0611	0.016012	-3.73459	0.00476169
	-18.0116	0.00189679	-3.72469	0.000704851	-17.9424	0.0420608	-3.68531	0.0135912
	-18.0447	0.0020068	-3.76731	0.0012655	-17.9964	0.129635	-3.69184	0.376373
	-17.9336	-0.00143408	-3.66176	-0.00161369	-18.1562	0.00592037	-3.70923	-0.00440544
	-18.1745	0.00627168	-3.63237	0.00183689	-17.9122	-0.00928656	-3.58192	0.0610418
	-17.9829	0.00457518	-3.76748	-0.000933679	-18.0866	0.207321	-3.66853	0.0230391
	-18.0227	-2.1759e-05	-3.76705	0.00191728	-18.0586	0.0733017	-3.79299	0.236172
	-17.9658	0.000299646	-3.63259	0.00166764	-17.9168	0.121534	-3.70473	0.103644
	-18.0391	-0.000433348	-3.55667	0.000959778	-17.9085	0.161788	-3.61035	-0.0217967
	-18.1482	0.00147041	-3.74869	-0.000872747	-17.9239	-0.0180411	-3.72031	0.0416979
	-18.147	0.00321297	-3.56363	0.000322826	-18.1758	0.00360386	-3.79753	0.00390995
	-18.0065	-0.000322185	-3.79328	-0.00156519	-17.9845	0.111114	-3.76013	-0.00941932
	-18.1374	0.00066401	-3.74437	0.00484502	-17.9307	0.116318	-3.88993	0.201558
	-18.1143	-0.000566161	-3.76282	0.00213019	-18.0439	-0.00378125	-3.79754	0.00408648
	-17.8879	-0.00117813	-3.6897	-0.000954342	-18.2661	0.0365302	-3.6848	-0.00948364
	-17.7381	0.000298325	-3.7258	0.00444599	-17.9343	0.0924174	-3.68765	0.12173
	-18.0357	0.00183583	-3.73766	-0.00120004	-17.9524	0.0184893	-3.85568	-0.0096949
	-18.2122	-0.00115745	-3.75674	0.000993567	-18.1061	0.143033	-3.70049	-0.0215474
	-17.995	-0.000121309	-3.66189	0.000206458	-18.179	0.0544774	-3.75421	0.00203294
	-18.2498	0.00114747	-3.77675	-0.00108986	-18.134	0.142374	-3.78321	-1.20548e-05
	-18.1061	0.000658388	-3.64742	0.000223957	-17.9484	0.00246101	-3.69468	-0.0163976
	-18.0775	-0.000529014	-3.69772	0.000948592	-18.0462	0.0717294	-3.74667	0.264917
	-18.0469	0.00475401	-3.74094	-0.000982675	-17.842	0.00799217	-3.57791	-0.0109714
	-18.1037	0.00432164	-3.77001	-0.000143915	-18.018	0.463057	-3.88621	0.0414709
	-18.0392	-0.000104118	-3.65751	0.00249612	-18.2522	0.0806073	-3.86431	0.170661
	-18.0157	-0.000390224	-3.50941	0.00374592	-18.1155	0.301498	-3.71095	0.244721
	-17.9006	0.000682438	-3.78406	-0.00234445	-18.1417	0.101568	-3.70451	0.0126234
	-18.0973	-0.000362385	-3.68971	0.0025065	-18.0242	0.0759264	-3.61144	-0.00507183
	-18.101	-0.000568782	-3.62283	0.00060603	-18.0317	0.0942319	-3.82895	-0.0111887
	-18.1649	0.00047098	-3.72264	-0.000302548	-18.0021	0.000705025	-3.76616	-0.00536895
	-18.0217	0.00944514	-3.63787	-0.000945304	-17.9444	-0.0126697	-3.75479	0.00846118
	-17.9438	-0.00122914	-3.68505	0.00187182	-17.921	0.147416	-3.72082	-0.0198976
	-18.0773	0.00176167	-3.81217	-0.00188804	-18.036	-0.0106362	-3.73636	-0.00510026
	-18.2396	-0.00209754	-3.67186	0.000505985	-18.1919	0.0393219	-3.80999	-0.00191731
	-18.1205	0.00302036	-3.68788	-0.00020132	-17.9959	0.162698	-3.6506	0.0240437
	-18.0899	-0.000883276	-3.77842	-0.00105569	-18.134	0.0232526	-3.87981	-0.00560505
	-18.0087	0.00314262	-3.78173	0.000139933	-18.2272	0.411193	-3.64995	-0.013544
	-18.069	0.000919196	-3.81092	0.00181422	-17.8886	0.441602	-3.52971	-0.00327037
	-18.0833	-0.000304207	-3.68705	-0.00237742	-18.1131	0.0876787	-3.70193	0.0157445
	-18.0131	0.00137185	-3.77123	-0.000533335	-18.1723	0.329272	-3.73368	-0.0172918
	-17.8492	-0.000416081	-3.64649	0.00123358	-18.1164	0.0425933	-3.74145	-0.00501658
	-17.9781	0.00241282	-3.73925	-0.000606508	-18.0972	0.093561	-3.62885	-0.00615356
	-17.9054	0.00181083	-3.64876	0.000708701	-17.925	0.0882235	-3.80226	0.0109846
	-17.9733	0.000117556	-3.55899	0.00208651	-17.9848	0.198358	-3.62636	0.0113888
	-18.1426	5.93522e-05	-3.95066	0.00479509	-18.001	0.212934	-3.69818	0.0206164
	-18.062	0.00265476	-3.7866	0.000651365	-17.9133	-0.017152	-3.6902	0.0336129
	-18.1272	-4.33755e-05	-3.72183	0.00311922	-17.9613	0.253588	-3.6715	-0.00540459
	-18.0472	0.00228274	-3.78571	-0.00143329	-18.1138	0.0573757	-3.57971	0.000134205
	-18.0461	-1.84528e-05	-3.67978	-0.00124858	-17.9895	0.221197	-3.73429	-0.00951485
	-18.0432	0.00356954	-3.78996	0.00218245	-17.9311	0.078776	-3.6077	0.00968011
	-18.0424	0.00090707	-3.74436	-0.00027413	-18.0829	0.0321156	-3.91478	0.0321824
	-18.0766	-0.00143652	-3.71712	0.000781237	-18.0961	0.0247799	-3.83836	-0.00192926
	-17.9437	0.00511353	-3.70399	0.000927877	-18.1298	0.364599	-3.61139	-0.0171643
	-17.9387	-0.000594056	-3.60574	0.00134824	-17.9948	0.23948	-3.63908	0.0506628
	-18.0233	0.00441333	-3.71609	1.06409e-05	-17.9115	0.045029	-3.55382	0.023262
	-18.1282	0.00065697	-3.69765	-0.00118861	-18.0776	0.143669	-3.78834	-0.016238
	-18.0193	9.82223e-06	-3.75965	6.82587e-05	-17.9916	0.0850945	-3.86404	0.0453986
	-18.0526	0.00176179	-3.597	-0.00103919	-18.003	0.0768168	-3.84097	0.00493919
	-17.9356	-0.000965198	-3.67056	0.0129845	-18.0256	0.144777	-3.75799	0.806118
	-18.1032	-0.000660916	-3.59823	0.00489492	-18.0347	0.0473234	-3.62366	0.308707
	-17.8241	-0.000371372	-3.6966	-0.00108113	-18.0004	0.129091	-3.78077	-0.00105204
	-17.8948	-0.000485113	-3.56508	-8.58954e-05	-17.6898	0.12525	-3.83325	-0.00800227
	-17.9207	0.00176686	-3.5908	-0.00122587	-18.206	0.0437545	-3.8825	-0.0188105
	-17.9641	0.00150578	-3.59832	0.000594937	-18.0868	0.232459	-3.78386	-0.010117
	-18.0332	0.000933697	-3.7686	0.00308803	-18.0595	0.265981	-3.83035	0.138223
	-18.0425	0.000619235	-3.6282	-0.00050832	-18.0197	0.0494053	-3.71307	0.0349513
	-18.1619	0.003917	-3.61176	-0.00050505	-17.868	0.084604	-3.71664	0.0048642
	-17.9066	-0.00142493	-3.69133	0.0023693	-18.0846	0.246091	-3.81517	0.0118675
	-18.0978	0.00135011	-3.54319	-0.00233869	-18.0667	-0.0146563	-3.76702	-0.0101478
	-17.9936	-0.000476353	-3.75064	-0.000629561	-18.0775	0.125955	-3.63905	-0.000193173
	-18.0358	0.00175843	-3.8059	0.000815825	-17.7533	0.0592661	-3.76753	0.0128881
	-18.0021	0.00287231	-3.78002	-0.000324478	-18.077	0.192147	-3.73518	-0.0122088
	-18.0779	-0.00128733	-3.63817	0.000642378	-18.2464	0.252944	-3.775	0.0126833
	-18.1174	0.000547614	-3.5759	-0.00156677	-18.0026	0.270708	-3.59024	0.0120807
	-17.9951	-0.00106213	-3.87778	0.00275149	-18.2059	-0.0175375	-3.59165	0.00553221
	-18.2593	0.0025982	-3.60676	0.000992533	-18.1275	0.00597306	-3.68531	0.0102516
	-18.2216	0.00199751	-3.89422	-0.0010107	-17.969	0.137058	-3.8168	9.67606e-05
	-18.0997	-0.0011738	-3.86473	0.00322404	-18.0256	0.19318	-3.43893	-0.0199196
	-18.1433	-0.00113538	-3.77228	0.000460485	-17.9531	0.137482	-3.64523	0.00371695
	-18.08	0.000881771	-3.67105	0.000659319	-17.9652	0.0532624	-3.75991	-0.00880996
	-17.9954	-0.000974468	-3.70047	0.010243	-18.0865	0.103836	-3.64637	0.067355
	-17.9173	-0.00116857	-3.8403	0.00383971	-18.0564	0.0359786	-3.53401	0.318889
	-18.0576	0.000952471	-3.64472	0.000749441	-18.0475	0.083496	-3.75138	0.00589155
	-18.162	0.00356895	-3.73342	0.0023199	-18.0904	0.233491	-3.75786	0.510758
	-18.0162	0.00108325	-3.80515	0.00230495	-18.0839	0.00858805	-3.80944	0.178694
	-17.9299	0.00387286	-3.80361	0.000601261	-17.9594	0.121018	-3.95461	0.00366416
	-18.1168	-0.00115787	-4.023	0.00204921	-17.7076	0.054571	-3.69026	0.00531926
	-18.0048	0.00156042	-3.70309	0.000211904	-18.1246	0.0383918	-3.6969	-0.0210686
	-17.9623	0.0042049	-3.60219	0.00156557	-17.9929	0.0196896	-3.60146	0.00149389
	-18.1031	-0.000378681	-3.63216	0.00140863	-18.0618	0.0188933	-3.77696	-0.013092
	-18.0713	0.0021053	-3.61334	-0.000390707	-18.1146	0.256636	-3.68382	-0.0174928
	-18.0536	-0.000531428	-3.75368	0.000431418	-17.9838	0.0435361	-3.64561	0.0135459
	-17.9103	-0.000151542	-3.89128	0.00125166	-17.9509	0.150504	-3.83668	0.0554194
	-18.0298	0.0019597	-3.69049	0.000806298	-17.9272	0.0394319	-3.81798	0.205088
	-17.963	-0.000131783	-3.68759	0.000248897	-18.1568	0.0338868	-3.62699	0.355819
	-18.1212	-0.000200365	-3.81993	-0.000697958	-18.0018	0.0295986	-3.64326	-0.018421
	-18.1105	-0.000418281	-3.8381	0.00198335	-17.8895	0.0740944	-3.71315	0.421906
	-18.1066	0.00498485	-3.8066	0.00255407	-17.9892	-0.0110327	-3.77783	0.0542582
	-18.0358	0.00132104	-3.67287	-6.96904e-05	-17.9418	0.0736795	-3.69813	-0.00519975
	-18.0697	-0.000135192	-3.7811	-0.00116207	-18.1747	-0.0229868	-3.67019	0.00324801
	-18.1763	0.000999222	-3.58217	0.00486346	-18.1727	0.0718454	-3.4793	-0.00900569
	-18.248	-0.000224831	-3.7038	0.000777484	-18.1473	0.0359425	-3.74616	-0.0287695
	-17.9795	-0.000406491	-3.78089	-0.000869384	-18.0512	-0.000403244	-3.63116	-0.00967894
	-17.9977	-0.000412428	-3.71036	-0.000375073	-18.2664	0.0731232	-3.77957	0.00548743
	-18.1563	0.00866296	-3.67305	-0.000132347	-17.9314	0.0433556	-3.52496	0.0113781
	-17.9449	-1.33939e-05	-3.75548	0.00504229	-18.0585	0.0965502	-3.6571	-0.00297849
	-17.9765	-0.00112404	-3.59858	-0.00165196	-17.9758	0.142107	-3.8262	-0.00781933
	-18.0813	-0.00149814	-3.82506	-0.00129602	-18.1797	0.0734309	-3.84092	-0.00474156
	-18.1259	-0.000384416	-3.62265	0.000251379	-17.9287	-0.011618	-3.69532	-0.0100317
	-17.8944	0.000772202	-3.75505	-0.000903157	-18.0615	-0.00778422	-3.68446	-0.0110528
	-18.0106	0.000511585	-3.75112	0.00213561	-18.0036	0.0739713	-3.60646	0.472832
	-17.8998	-0.0011779	-3.63402	0.00131595	-17.7303	0.00510509	-3.54783	0.0279716
	-18.1069	0.00328331	-3.53756	0.000558548	-18.106	-0.00646726	-3.80376	0.104368
	-18.0378	-0.000422469	-3.71166	7.05524e-05	-18.092	0.0263414	-3.75003	0.0791594
	-18.235	0.00133152	-3.64151	0.00104394	-18.0956	0.0769142	-3.67624	0.00436948
	-17.8666	0.0019094	-3.81143	0.002796	-18.107	0.0856557	-3.59078	0.290845
	-18.0208	0.000115717	-3.71186	0.00106206	-18.2488	0.039753	-3.59024	0.00621149
	-18.127	-0.00026403	-3.77857	0.00493164	-18.0293	0.086005	-3.68018	0.292629
	-17.956	-0.000618309	-3.87891	0.000477346	-18.0885	0.137072	-3.67422	0.00928308
	-17.8494	1.16159e-05	-3.86864	0.00597227	-18.1156	0.0840501	-3.89081	0.107341
	-18.0911	0.000826408	-3.68273	0.0015758	-18.2898	0.303157	-3.65883	0.0223006
	-17.8982	0.000368299	-3.60509	0.00261893	-18.2074	0.191274	-3.6342	0.228668
	-18.1944	-9.01552e-05	-3.81514	0.000919422	-17.9347	0.0873398	-3.79768	0.0303766
	-18.0979	2.0749e-05	-3.71813	-0.00171901	-17.9914	0.151954	-3.73241	0.0194689
	-18.0499	0.00128562	-3.71629	-0.000897234	-17.9884	0.174107	-3.83661	-0.011434
	-17.9663	0.000388502	-3.69162	0.00302946	-17.9621	0.121325	-3.78645	0.26037
	-18.1121	-0.00136663	-3.77806	-0.000417422	-18.0464	0.00372264	-3.72896	0.00214675
	-17.9714	0.000535408	-3.69793	-0.0023908	-18.1104	0.0285975	-3.68432	0.0176883
	-18.042	0.000813213	-3.73921	-0.000700635	-18.0667	0.0767129	-3.90835	-0.0160038
	-18.002	0.00107118	-3.6459	-0.000304434	-17.9559	-0.0276604	-3.65865	0.0206707
	-18.0444	-0.000724075	-3.72721	0.00109086	-18.0174	0.0293024	-3.88463	0.0198997
	-18.1113	0.0021811	-3.71062	-0.000619003	-18.0629	0.167584	-3.64025	-0.00876145
	-17.9556	0.00332952	-3.72108	0.00139842	-18.198	0.224286	-3.66905	0.00494522
	-17.9804	0.000768075	-3.78071	-7.88042e-05	-18.0319	0.0437016	-3.65016	0.000999004
	-17.9388	0.000140007	-3.62847	0.00187234	-18.0256	0.0340532	-3.96539	0.017123
	-18.0814	0.00111996	-3.63601	0.00167144	-17.9252	0.103455	-3.64388	0.104721
	-18.1607	0.000641808	-3.64734	0.000617717	-18.1711	0.0218785	-3.77323	0.0307274
	-18.1248	0.000867491	-3.68572	-0.000377654	-18.1166	0.0480482	-3.67184	-0.00328702
	-18.127	-0.00112352	-3.68218	0.00536532	-17.9436	0.0460606	-3.61465	0.000719518
	-18.1352	-0.000197551	-3.5152	0.00166269	-18.0653	0.0780857	-3.81334	0.0377213
	-18.1511	0.00188594	-3.77686	0.00242999	-18.0138	0.142172	-3.94061	1.87457e-05
	-17.9886	0.0014941	-3.79459	-5.53347e-05	-18.1441	-0.00545762	-3.63672	0.00942642
	-17.9674	-0.00112977	-3.76073	-0.00157368	-18.0076	0.0397066	-3.64386	0.0410634
	-17.9582	0.00129545	-3.67818	-0.000648404	-18.1396	0.191758	-3.64749	0.0177951
	-18.1088	9.89843e-05	-3.65679	-0.000773164	-18.1431	0.0811168	-3.66144	-0.00448423
	-18.0148	0.000687829	-3.69149	0.00693977	-18.1088	-0.00282242	-3.70954	0.414133
	-18.0488	0.00229472	-3.72257	-0.000873624	-17.9943	0.125811	-3.7352	-0.00994694
	-17.9525	0.00335795	-3.89014	-0.00168532	-17.8955	0.122466	-3.75959	0.0111043
	-18.0515	-0.000960802	-3.72345	0.00538926	-17.9198	-0.00474563	-3.79399	0.00700331
	-18.0407	0.00214173	-3.49748	0.00406235	-17.9155	0.201293	-3.64188	0.0146092
	-17.9842	-0.000783343	-3.75054	0.00249007	-18.0762	0.0890971	-3.84175	-0.00558218
	-18.3274	0.000106489	-3.63105	0.00197842	-17.9388	0.105043	-3.73767	0.00772822
	-18.0968	-0.000243322	-3.63541	0.00648368	-17.8329	0.00644477	-3.66254	0.00652133
	-18.1726	0.000463634	-3.76256	-0.000420369	-18.0858	0.18765	-3.60329	-0.0171183
	-17.9496	0.00105727	-3.56181	0.00154289	-17.9701	0.200269	-3.64556	-0.0112045
	-17.902	0.00010063	-3.78848	0.00415543	-18.0016	0.180926	-3.66107	0.243819
	-18.1621	-0.00125945	-3.76168	0.00213958	-18.096	0.11854	-3.6797	-0.00775798
	-18.2144	0.00120424	-3.63155	0.00200122	-18.2861	-0.0162308	-3.73425	0.368716
	-18.2425	0.000838217	-3.8051	-0.000963332	-18.0402	0.0793052	-3.70659	-0.0164286
	-18.0757	0.00144515	-3.67742	-0.00180295	-17.8977	0.135134	-3.73941	0.00372744
	-17.8983	0.000632898	-3.79665	0.000733346	-18.0622	0.0400274	-3.85783	-0.00826653
	-17.9639	-0.000452536	-3.74817	-0.00121093	-17.926	0.126519	-3.63412	0.00054251
	-17.9848	0.000874895	-3.75381	-0.00130601	-18.2348	0.0140942	-3.84543	-0.000478675
	-18.0636	-0.000441721	-3.80673	0.0077509	-18.1452	0.102294	-3.73093	0.0266008
	-18.164	0.000278584	-3.65305	0.00129253	-18.0363	0.25061	-3.73138	0.00811146
	-18.2193	0.00335248	-3.74925	0.000639748	-18.0864	0.0973561	-3.66488	0.00265502
	-18.0403	0.00130117	-3.6428	0.00283943	-18.0411	0.0490993	-3.71839	0.0158145
	-17.9146	0.00155651	-3.72126	0.0109315	-18.0923	0.145557	-3.71759	0.0528511
	-17.9891	-0.000977148	-3.69441	0.00136636	-17.9063	0.065631	-3.7508	0.117718
	-18.1814	0.000665669	-3.72944	0.000316207	-17.9587	0.0632198	-3.58801	0.00550934
	-17.9158	-0.000123784	-3.80279	0.00107125	-17.8638	0.12487	-3.73793	0.0114258
	-18.1369	-0.000692485	-3.73633	0.0101767	-18.1385	0.0529347	-3.80787	0.646773
	-18.2078	-0.000861707	-3.69631	0.00841962	-18.0421	0.0746802	-3.7034	0.0361842
	-17.9766	-0.000990991	-3.73564	-0.000241785	-18.3624	0.130079	-3.89837	0.00540073
	-17.8905	-3.28907e-05	-3.63242	0.000972657	-18.0849	0.0356528	-3.73894	-0.0107434
	-18.2064	0.00801782	-3.72275	-0.00206917	-17.8704	0.202563	-3.81445	-0.000286924
	-18.0269	0.00314556	-3.83587	0.000268595	-17.9885	0.138509	-3.75516	0.0587477
	-18.0532	0.000799483	-3.72742	0.00301684	-18.2156	0.144146	-3.77703	0.00841384
	-18.2428	0.00382357	-3.80689	0.00186679	-17.8617	0.0526682	-3.71252	0.00844226
	-18.0842	0.00543116	-3.82047	-0.000272732	-18.1508	0.198162	-3.82771	-0.0164307
	-18.0602	-0.001533	-3.71794	-0.0013063	-18.0714	0.163403	-3.40116	-0.0123048
	-17.9486	0.00200702	-3.60926	0.00272227	-18.0045	0.165215	-3.80738	0.0300401
	-18.075	0.00218896	-3.62769	-0.000718384	-18.1883	0.225729	-3.77427	-0.00966859
	-18.0383	-0.000502039	-3.79096	0.000287304	-17.9368	0.0990426	-3.77531	-0.0150133
	-18.0308	0.00377636	-3.77584	0.00469311	-17.9307	0.0242038	-3.61871	0.455338
	-18.1029	-0.000427393	-3.65034	0.000520676	-17.971	-0.0104832	-3.73783	-0.0132642
	-18.0355	0.000817596	-3.74882	0.00121113	-18.022	0.240855	-3.71458	0.0307605
	-18.1506	0.000611918	-3.84608	-0.000312757	-18.0773	0.0891015	-3.8385	0.070601
	-17.9749	0.000843119	-3.84623	0.00242177	-18.2024	0.0107036	-3.73273	0.00657078
	-17.9616	0.00764028	-3.53699	-0.00147596	-17.9727	-0.0169485	-3.75598	1.25465e-05
	-17.8276	0.0021175	-3.62076	0.000688036	-18.0327	0.0260637	-3.77642	0.0258977
	-18.0625	-0.000208876	-3.62537	-0.00111892	-18.0913	-0.0102475	-3.55898	0.0223122
	-17.9468	0.00191793	-3.67961	0.00291907	-17.9827	0.2372	-3.66562	0.347473
	-17.9185	0.00143051	-3.89007	0.00163316	-17.9069	0.00120989	-3.77542	0.00181231
	-18.0699	-0.000199499	-3.85673	0.00128896	-17.891	0.0932975	-3.62455	0.00577992
	-17.9948	0.00102253	-3.58943	0.00603065	-18.1374	0.119563	-3.85459	0.275934
	-18.0431	-0.000491607	-3.6821	0.00160968	-18.0419	0.251922	-3.62673	0.0100396
	-18.1761	0.000774446	-3.67942	0.00114086	-18.077	-0.0128463	-3.8324	0.00652943
	-18.009	0.00297192	-3.67556	0.00343345	-18.1255	0.146324	-3.7888	0.0961929
	-18.0794	-0.000498142	-3.76915	0.00252109	-18.1215	0.0388513	-3.87658	-0.0122894
	-18.1045	0.00224942	-3.75331	0.00245641	-17.971	0.362392	-3.80933	0.0358359
	-18.0654	0.000983048	-3.8479	2.74357e-05	-17.8744	0.0793122	-3.4862	-0.00213833
	-17.8676	0.00316249	-3.9694	-0.000650944	-17.9642	0.0764405	-3.64868	-0.0112032
	-18.0423	0.00268121	-3.53713	0.00272307	-17.8123	0.259589	-4.0157	0.010164
	-17.8938	0.00068661	-3.63065	0.00179289	-18.0587	0.121548	-3.68343	0.0151695
	-18.0182	0.000738868	-3.94495	-0.000425804	-18.0495	0.271754	-3.87383	0.00330289
	-18.0653	-0.000937312	-3.84397	-0.000238666	-18.0048	0.0178491	-3.70435	-0.0135611
	-18.1001	-0.0012812	-3.80978	7.01507e-05	-18.0268	0.0863637	-3.76015	0.00549705
	-18.113	0.000774676	-3.78409	0.000203901	-18.1351	0.0725992	-3.68238	0.0141778
	-17.9482	0.00193892	-3.8383	0.00728563	-17.9844	0.135041	-3.68587	0.439206
	-17.8938	0.00327779	-4.06834	0.00073693	-18.1307	0.205217	-3.92782	0.0266431
	-18.0982	0.000352316	-3.74645	0.00157059	-17.9731	0.161688	-3.83805	-0.0163658
	-18.2586	0.000789112	-3.63858	-0.00130212	-18.0942	0.0323685	-3.69189	-0.00153033
	-18.2234	-0.00102822	-3.83641	-0.00058859	-17.8369	0.10138	-3.79191	-0.003722
	-18.0618	0.000551423	-3.64094	-0.000833834	-18.079	0.0573098	-3.73145	0.0345815
	-17.8966	0.000749473	-3.62066	-0.000268378	-17.9606	0.388182	-3.63036	0.0119251
	-18.0713	-0.000283461	-3.77801	3.47431e-05	-18.1232	0.299961	-3.70967	0.00781332
	-18.0117	8.75216e-05	-3.61041	-0.000604114	-18.0838	0.015978	-3.6754	0.0383152
	-17.94	0.000587293	-3.90556	0.00311274	-18.1791	-0.0261523	-3.65292	0.34568
	-18.0727	0.00165633	-3.64593	0.0027031	-18.0625	0.142634	-3.72078	0.0189538
	-17.9713	0.00234856	-3.78003	0.00112052	-18.0695	0.0680467	-3.58428	-0.00445005
	-18.0488	0.0032247	-3.90051	-9.07941e-05	-17.9746	0.140798	-3.93271	0.0149629
	-18.0377	0.000877284	-3.67327	-0.000586596	-18.0178	0.0195294	-3.62822	-0.0173338
	-18.0247	0.00559183	-3.66788	-0.000263783	-18.09	0.0386635	-3.79825	0.0277901
	-18.0796	0.00283131	-3.77775	0.00163906	-17.9404	0.00532759	-3.74853	0.380239
	-17.8559	-0.000404666	-3.68533	-0.00156906	-18.2514	0.31752	-3.8753	0.00230109
	-18.0089	-0.000951308	-3.77052	-0.00158078	-18.0636	0.132319	-3.74856	0.0221855
	-18.2185	-0.000192276	-3.90218	-0.00101054	-18.0798	-0.00659348	-3.72011	0.0271035
	-18.0582	0.00326237	-3.76846	0.000412504	-18.1046	0.297593	-3.70337	-0.00283295
	-18.0622	0.0010362	-3.72875	0.00149471	-18.0784	-0.0197245	-3.58869	0.00984621
	-18.0399	-0.000824638	-3.82377	0.00424136	-18.0414	0.14752	-3.64892	0.0140422
	-18.2402	0.00379859	-3.77971	0.00356627	-18.1446	0.106664	-3.80398	-0.00603756
	-18.1672	0.00207741	-3.57275	0.000752999	-17.935	0.0576528	-3.67021	-0.00668413
	-18.0293	0.00245664	-3.68163	0.00432056	-18.1235	0.00741482	-3.89107	0.00293171
	-18.1011	0.000538166	-3.82421	-0.000740832	-18.0012	0.159049	-3.87525	0.00180404
	-18.0211	0.00123714	-3.86674	0.00261921	-17.9138	0.141552	-3.86215	0.0126479
	-18.0873	0.00151479	-3.74764	0.00402282	-17.9746	0.0981323	-3.54136	0.0296737
	-17.8857	0.00212451	-3.56219	0.00243938	-18.1339	0.0157373	-3.68177	0.0843022
	-18.197	0.00547843	-3.71062	0.00208102	-18.1263	0.310081	-3.67987	0.0207881
	-17.9892	0.00442264	-3.69812	-0.00151272	-18.0394	0.11015	-3.70703	-0.0118149
	-18.208	-0.000898948	-3.67505	0.00403651	-17.953	0.034897	-3.74134	0.00465445
	-17.739	0.0018698	-3.75812	-0.000406974	-17.8882	0.388243	-3.9982	-0.0114488
	-17.9564	-1.13099e-05	-3.78282	0.00287027	-18.0201	0.130317	-3.82352	0.366638
	-18.1259	-5.46787e-05	-3.69429	0.000653072	-18.0094	0.0775274	-3.70307	0.0115338
	-18.0123	0.00104108	-3.53742	0.00277395	-17.9849	0.217444	-3.75865	-0.00362329
	-17.9918	0.00197085	-3.67668	-0.000851081	-18.1211	0.207092	-3.92576	-0.00296012
	-18.1448	-0.000918458	-3.77309	0.00342886	-18.0763	0.0578763	-3.70063	0.503363
	-17.9718	-0.000664586	-3.89555	-0.00067613	-18.0129	0.172552	-3.65629	-0.0154102
	-17.8586	0.000787225	-3.75837	-0.000652539	-17.96	0.233942	-3.828	0.000560435
	-18.1797	-0.000731322	-3.82048	-0.00140525	-18.0344	0.186456	-3.77048	0.000105362
	-18.118	-7.61321e-05	-3.65598	-7.5517e-05	-17.9922	0.145313	-3.80712	-0.00766228
	-18.1383	0.000483712	-3.72361	0.000165026	-17.9426	0.035479	-3.86459	0.00848063
	-17.9848	0.00141396	-3.48886	0.000139475	-18.0967	0.156058	-3.68836	-0.00257433
	-17.957	0.00151797	-3.86242	0.00692891	-18.053	0.0484133	-3.78384	0.736895
	-17.9863	-0.000345335	-3.66636	0.00583194	-18.1014	-0.0169288	-3.75079	0.151748
	-18.0467	0.00154425	-3.64063	0.00163203	-18.2468	0.357351	-3.51905	0.0282329
	-18.0783	0.000270874	-3.65349	0.00401434	-18.0062	0.00657517	-3.64771	0.02698
	-18.1544	-0.000426259	-3.72903	0.000751572	-17.9484	0.130278	-3.68419	0.0167635
	-18.1698	0.00212219	-3.64469	0.00286041	-17.9331	0.108995	-3.7158	0.0316848
	-17.8462	0.00199554	-3.5015	0.00269154	-17.9686	0.0194504	-3.7306	-0.00167977
	-18.0787	0.00110556	-3.56474	-0.000483818	-18.2081	-0.0278853	-3.68823	-0.0167394
	-18.0552	-1.20797e-05	-3.7388	0.00173784	-17.8661	0.0635241	-3.64044	0.0428888
	-18.0683	0.00151404	-3.65639	-0.00170931	-18.1652	-0.0108042	-3.53277	0.00308836
	-18.2514	6.70517e-05	-3.81542	0.00158788	-18.0201	0.282522	-3.81778	0.254501
	-18.054	0.0030539	-3.7189	0.00220048	-18.0433	0.0454071	-3.74839	0.152635
	-18.0634	0.00160414	-3.69805	0.00176516	-18.0108	0.0223778	-3.73744	0.164239
	-18.1019	-0.00114112	-3.68537	-0.000704201	-18.0803	0.1846	-3.77825	0.014838
	-18.1285	0.000828679	-3.81959	0.00852393	-17.9365	0.131719	-3.74781	0.0077599
	-18.0855	0.000606812	-3.7502	0.000924521	-18.2553	0.207247	-3.74917	-0.00913908
	-3.00867	0.00261719	-3.82299	0.000323346	-3.17553	0.00117328	-3.87774	-0.00537499
	-2.91709	0.00514331	-3.72123	0.00305549	-3.07884	0.387885	-3.66799	0.132751
	-2.96074	0.00381047	-3.78048	0.00427139	-2.86277	0.148832	-3.76641	0.359428
	-2.90928	-0.000514285	-3.73092	-0.00162522	-3.00042	0.00104733	-3.79672	-0.0143943
	-3.05045	0.00249009	-3.8715	0.00137327	-3.04023	-0.00293186	-3.70767	-0.00729061
	-2.91359	0.000498322	-3.74924	-0.00272593	-2.99838	-0.013696	-3.71267	-0.00345154
	-3.03165	-0.000333462	-3.89005	0.000640503	-2.90323	0.00571124	-3.73292	-0.0193343
	-2.99624	0.0011958	-3.81312	0.00108035	-2.99184	-0.00620428	-3.80676	0.197066
	-2.90542	0.00405235	-3.5878	-0.000724094	-3.17857	-0.00670108	-3.50009	0.0035447
	-2.87134	-0.000479639	-3.84582	0.00121604	-2.85153	0.023172	-3.63189	0.0312018
	-3.01248	0.000320408	-3.64239	0.00298678	-3.18779	-0.000411823	-3.70277	0.524808
	-3.07891	0.000232756	-3.69898	-0.00131146	-2.98556	0.013056	-3.66353	-0.00743164
	-3.02289	-9.20751e-05	-3.85471	0.00248476	-2.99324	-0.018805	-3.88079	-0.00645215
	-3.09576	-0.000167055	-3.70359	0.00228686	-3.24452	-0.0169668	-3.70444	0.125078
	-3.01382	0.000871061	-3.71595	0.00504044	-3.11273	-0.0169577	-3.71273	0.844243
	-2.94262	-0.000303742	-3.65198	-0.000761639	-3.07593	-0.0119689	-3.76656	-0.00861652
	-3.01328	0.0110247	-3.59444	0.000446805	-3.0025	1.22873	-3.62493	0.150066
	-3.07305	0.00246399	-3.6661	-0.000956864	-3.06784	-0.00851645	-3.87108	-0.0194645
	-3.09824	-0.000613762	-3.73854	0.000524477	-3.0699	-0.0197786	-3.42459	-0.0111054
	-2.94963	-0.000286217	-3.82184	0.00143169	-2.90505	-0.0240375	-3.95981	0.0382237
	-3.04563	-0.000169645	-3.4893	0.00234686	-3.01125	0.00578029	-3.79756	0.116262
	-2.80453	0.00665142	-3.80793	-0.000837768	-2.92571	0.48068	-3.76709	0.0175584
	-2.94124	0.00129162	-3.84595	0.000975498	-3.0869	-0.00786938	-3.67508	-0.0123656
	-2.96943	0.00559062	-3.75854	0.00075853	-3.03879	0.423504	-3.59988	0.0091082
	-3.01129	0.00351455	-3.78458	0.00922052	-3.05075	-0.0140027	-3.96519	0.0398523
	-3.1654	0.00452283	-3.81376	0.00075531	-3.01306	0.717074	-3.77619	0.0383832
	-3.18323	0.000386647	-3.7327	1.55942e-05	-3.05493	0.0812744	-3.83136	-0.014404
	-3.01336	0.000726645	-3.79622	0.00390684	-2.95363	0.530694	-3.7011	0.179872
	-3.0339	0.00238103	-3.8636	9.8453e-05	-3.02568	0.00814487	-3.87258	-0.00473939
	-3.00755	0.00368955	-3.77112	0.00219221	-2.99078	0.488367	-3.69513	0.016744
	-2.97468	-0.000713456	-3.82851	0.00102607	-2.9026	-0.000239822	-3.65251	0.106044
	-2.92776	0.00565188	-3.9309	0.00195959	-2.96879	0.023317	-3.65014	0.300083
	-2.88526	-0.00189275	-3.73587	-0.00125949	-3.024	-0.00679017	-3.64777	-0.0130925
	-2.703	-0.00206458	-3.8078	-0.000420111	-2.95879	-0.0138826	-3.63831	-0.000289018
	-3.29942	0.00901584	-3.59889	-0.000514957	-2.92061	0.782908	-3.80691	-0.00471957
	-2.93061	0.0019636	-3.48188	0.00388996	-3.0193	0.0137724	-3.5871	0.529515
	-3.06578	-0.000189957	-3.6627	-0.000194451	-2.82316	0.012345	-3.57295	0.0101744
	-2.91	0.0009478	-3.82368	0.000617516	-2.96698	0.0613574	-3.76013	0.186892
	-2.92258	0.00115694	-3.75067	-0.000116736	-2.91092	0.0367608	-3.83324	-0.019496
	-3.01412	-0.00133129	-3.77401	0.00290228	-2.87598	-0.0124	-3.73613	0.00039989
	-3.15203	0.00187454	-3.67271	0.000532701	-2.98029	0.135708	-3.69417	0.00965569
	-3.12613	5.82853e-05	-3.54172	-0.00123494	-3.11768	-0.0030185	-3.65155	-0.0128125
	-2.9515	0.000473576	-3.77203	0.0010758	-3.05571	0.117073	-3.69465	-0.0127409
	-3.082	-0.000633813	-3.65963	0.00117516	-3.10576	-0.0189667	-3.73224	0.0988885
	-3.01278	-6.29725e-05	-3.7217	-0.000449253	-3.01943	0.0287142	-3.83741	-0.0018373
	-2.89824	-0.000354352	-3.76326	-0.00225863	-2.95208	-0.0216637	-3.82796	0.00728605
	-3.01371	0.000874918	-3.73848	0.00185109	-3.05747	0.03452	-3.692	-0.0122211
	-2.95846	0.000170606	-3.78512	-0.000184999	-2.93431	0.239057	-3.62914	-0.00164099
	-2.77956	0.00425331	-3.77832	0.000771755	-3.13701	0.491125	-3.82575	-0.0113329
	-3.00205	0.00410306	-3.5722	0.000560682	-3.09574	0.69093	-3.68234	0.0882522
	-3.02	0.000411525	-3.70194	-0.000116896	-3.15921	0.00465004	-3.63982	0.00198281
	-2.87961	0.0041447	-3.66991	0.00191502	-2.89152	-0.0199473	-3.70317	-0.00624025
	-2.97338	0.00429879	-3.87674	-0.000158422	-3.03307	0.275219	-3.76973	-0.00929085
	-2.89439	-0.00122361	-3.70305	-0.000168392	-2.97264	-0.00594117	-3.81049	-0.00744388
	-2.97979	0.001524	-3.78622	0.00139629	-3.07168	-0.00410502	-3.76043	0.0102662
	-3.05463	0.00828309	-3.63511	0.00110011	-2.9702	0.869349	-3.76687	0.0323539
	-3.1379	0.00112433	-3.84195	0.00040794	-2.88719	0.0283743	-3.83642	-0.00102294
	-2.80117	0.00437588	-3.72452	0.000317137	-3.0686	0.0124444	-3.73143	0.021625
	-2.99858	0.00123425	-3.83306	0.00263589	-2.98955	0.084147	-3.84806	0.204203
	-2.99091	-0.00178584	-3.61524	-7.45652e-07	-3.1202	-0.0302262	-3.82578	0.101189
	-2.82884	0.00309637	-3.90315	0.00281295	-2.81806	0.212919	-3.54298	0.376113
	-3.09343	0.00129535	-3.71482	-0.00165381	-2.7492	0.0173353	-3.50809	0.0283565
	-3.0001	0.00219246	-3.75941	-0.00149895	-3.02685	0.200622	-3.86977	-0.00636147
	-3.11632	0.00204188	-3.71912	0.000170219	-3.11566	-0.0261607	-3.87176	0.00675911
	-3.13727	-0.000311302	-3.59791	0.0016598	-2.92344	-0.012544	-3.73775	0.0300363
	-2.95647	0.00702859	-3.74098	0.00213605	-2.84723	-0.000523745	-3.72602	0.0201986
	-3.06628	-0.00186803	-3.66646	0.00174596	-2.98414	0.0166019	-3.74842	0.00361529
	-3.00401	0.0031422	-3.77755	0.00187196	-2.99687	-0.00897547	-3.81814	0.194285
	-3.0392	-0.00130856	-3.81616	-0.0007982	-3.06486	0.00528408	-3.74713	-0.0162452
	-2.89742	-0.00130699	-3.79381	0.00234375	-3.13676	0.00726922	-3.65335	-0.0158947
	-3.04718	0.00261129	-3.75773	0.00492494	-2.99345	0.419794	-3.65997	0.460406
	-2.94113	0.00529434	-3.61087	0.00302679	-3.01875	0.564794	-3.87771	-0.0127403
	-3.06068	-0.00184464	-3.69588	0.000828237	-3.08324	-0.0115154	-3.77099	-0.0161542
	-2.92041	-0.000231319	-3.47173	5.72554e-05	-3.06727	-0.00719879	-3.8061	0.00677754
	-2.94383	0.000238337	-3.52399	0.00426358	-3.18859	-0.00684909	-3.66559	0.017421
	-3.05833	0.00205333	-3.6454	-0.00148958	-2.96457	0.137027	-3.77884	-0.0130393
	-3.06155	0.000568705	-3.69347	-1.9213e-05	-3.12155	0.0224776	-3.79996	0.00281292
	-3.07951	0.00207722	-3.73106	0.00407531	-2.98888	-0.00588017	-3.7825	0.10226
	-3.09164	0.000300069	-3.89025	0.00281503	-3.03848	0.0158727	-3.86724	0.386359
	-3.08409	0.00086942	-3.711	0.00312304	-2.90059	0.051815	-3.69559	0.27005
	-3.04664	0.00357485	-3.62153	-0.000145722	-2.89591	0.436218	-3.65388	0.010237
	-3.12514	0.00390452	-3.64426	0.0045852	-2.91412	0.363868	-3.81779	0.233852
	-3.07552	0.00285852	-3.83508	0.000647033	-3.00629	0.628671	-3.76524	0.00653121
	-2.98225	-0.00102808	-3.66397	0.00308963	-3.09409	0.00254585	-3.87405	0.166067
	-2.99419	0.00124132	-3.68152	-0.000900621	-3.01639	0.0325108	-3.76557	-0.00310186
	-3.08053	0.000610255	-3.57467	0.00435931	-2.93911	0.327198	-3.62473	0.0285067
	-2.95607	-0.000857796	-3.84256	-0.000360575	-2.86313	-0.0281007	-3.57953	-0.00630008
	-3.01991	0.00558059	-3.62246	0.0034806	-3.0177	0.0184225	-3.7855	0.34056
	-2.93143	-0.00115164	-3.77401	0.00154106	-2.94553	0.00722039	-3.65258	0.0164414
	-3.07577	0.00445097	-3.64513	0.000724969	-2.97628	0.649157	-3.73707	0.0483868
	-3.36853	0.00268911	-3.78223	0.00109655	-3.04516	0.443302	-3.66534	0.0212052
	-3.06255	0.000676333	-3.74009	-0.001292	-3.08992	-0.00418959	-3.64662	0.0291436
	-3.01967	0.00157348	-3.78304	0.00313919	-3.07301	0.0232627	-3.63606	-0.0182412
	-2.95008	0.00132448	-3.79058	0.00246931	-3.16813	-0.00618373	-3.59257	0.00446364
	-3.00326	-0.000973908	-3.58318	4.30835e-05	-2.90893	-0.0155982	-3.77886	0.00399686
	-2.94586	-0.00139612	-3.51187	-5.49785e-05	-2.98819	-0.00357601	-3.66431	-0.0172996
	-3.01931	0.00374138	-3.60677	0.00732629	-3.13836	0.536346	-3.90625	0.0107628
	-3.08798	-0.00028245	-3.87242	0.000312162	-2.97302	-0.022622	-3.886	0.00568558
	-2.92624	0.00052339	-3.80681	0.000714934	-3.07479	-0.0246848	-3.62434	0.0279909
	-3.07168	0.00371236	-3.86904	0.00281338	-2.97571	0.56402	-3.75216	0.0279627
	-2.99092	-0.000216596	-3.57916	-0.00014521	-2.96214	0.0170744	-3.83213	0.00928258
	-2.95657	-0.00126663	-3.48985	0.00214738	-3.04827	0.00795358	-3.7569	0.00349023
	-3.09002	-0.000427605	-3.67485	0.000583847	-3.0525	-0.00545881	-3.72807	-0.00403115
	-2.92782	0.00253301	-3.72659	0.00129268	-3.13435	0.747302	-3.6616	-0.000181888
	-3.00978	-0.000963029	-3.7102	0.00104586	-2.95937	-0.00855489	-3.61198	-0.0111038
	-3.17515	0.000670991	-3.76217	0.00570894	-2.97752	0.138901	-3.66981	0.088174
	-2.98542	-5.89436e-07	-3.77609	0.000319544	-2.97563	-0.0053659	-3.62442	0.00572125
	-2.9726	0.00158682	-3.81777	-0.00100375	-2.90416	-0.0116607	-3.90269	0.0106769
	-3.04	0.00193241	-3.78257	0.00291949	-3.07182	0.239514	-3.89413	-0.020854
	-2.8928	0.00167575	-3.67996	0.00612039	-3.03636	-0.00419905	-3.63871	0.362594
	-2.95607	0.00297539	-3.83839	-0.000310996	-2.92013	0.158638	-3.78424	0.00685536
	-3.19767	0.00278958	-3.73922	0.000919371	-3.13291	-0.0166377	-3.55671	0.024163
	-3.09068	0.00391384	-3.82702	0.00113213	-2.88122	0.164496	-3.76245	0.0247329
	-2.99339	0.014218	-3.82924	-0.000925171	-2.87505	1.35271	-3.67809	0.00178416
	-2.9897	0.00030958	-3.64928	0.00076336	-2.85504	0.120285	-3.83898	0.0102514
	-3.06167	0.00147586	-3.77716	-4.30215e-05	-3.04947	-0.0261201	-3.58152	-0.00270033
	-2.89692	0.000263832	-3.7412	0.00139582	-3.01393	0.0251492	-3.57086	0.0264535
	-3.1681	0.00108169	-3.63941	0.00322504	-2.79403	0.313576	-3.66357	-0.00673738
	-3.06678	0.00375561	-3.71565	0.000215534	-2.87702	0.011005	-3.65156	0.0128754
	-3.06083	0.00263299	-3.81609	-0.00179404	-3.02194	0.168663	-3.75756	0.0109534
	-3.20998	-0.000435528	-3.83369	-0.000994466	-3.00779	-0.00503994	-3.82829	0.00945701
	-2.84118	0.0047879	-3.86586	0.00253239	-3.12734	0.969284	-3.70353	0.0121771
	-2.95059	-0.000305274	-3.81677	-7.09008e-07	-2.8472	-0.0105103	-3.74464	-0.00983566
	-3.13737	0.00686542	-3.62011	-0.00159485	-3.01785	1.00407	-3.57962	0.0843973
	-3.08152	0.0011782	-3.71655	0.00139944	-3.02574	-0.00837083	-3.60124	0.204597
	-3.15873	0.00133225	-3.73605	0.00167609	-3.05651	0.0404514	-3.76943	0.140537
	-3.14541	0.00109475	-3.77359	0.00115577	-2.98576	0.444816	-3.84098	-0.0134452
	-2.99743	-0.00129945	-3.79039	0.00109937	-2.91019	-0.0124734	-3.70787	0.120756
	-3.05536	-0.000681993	-3.51754	0.000666479	-3.00652	0.0204879	-3.67055	0.116871
	-3.02082	-8.22028e-05	-3.67564	-0.000182961	-3.13133	-0.0139391	-3.42622	0.119174
	-3.09238	0.00476421	-3.55839	0.00147478	-2.85181	0.365431	-3.90823	0.552924
	-3.04862	0.00142774	-3.72676	-0.00179302	-3.12419	0.0398124	-3.70676	-0.0176218
	-3.09567	0.00521638	-3.707	0.00272137	-3.07152	0.0809635	-3.84364	0.0128799
	-2.86753	0.00042324	-3.77758	0.000762136	-2.83507	-0.0246071	-3.88376	-0.00493241
	-2.91527	0.00713439	-3.60252	-0.00142802	-2.95335	0.955283	-3.77989	-0.020106
	-3.13095	-0.000908944	-3.7219	-0.000934258	-3.09057	0.0682279	-3.84252	0.00450365
	-3.22884	-0.00030829	-3.70528	0.00940107	-2.9967	0.0203596	-3.65574	1.16355
	-3.1074	-0.000222763	-3.69807	0.000893062	-3.00745	0.150817	-3.74064	0.0107684
	-3.12141	-0.00116763	-3.84924	0.0010977	-3.08057	0.0173759	-3.89632	0.0154784
	-3.00994	0.00234623	-3.79026	-0.000667789	-2.90164	0.283698	-3.89961	-0.00460635
	-2.98279	0.00375037	-3.86945	-0.00100688	-2.96157	0.344569	-3.87664	0.00464774
	-2.95862	0.00097355	-3.94954	0.00474565	-2.99376	0.0196945	-3.74507	0.439933
	-2.97219	-0.000849262	-3.67715	0.0022854	-3.08997	0.324028	-3.85313	-0.0244831
	-2.9615	-0.000774131	-3.73368	-0.000158515	-2.87332	-0.00128774	-3.67836	0.00450595
	-3.10631	0.00146669	-3.84831	0.000955066	-3.07864	0.0304429	-3.75107	-0.00504315
	-3.23693	-0.000346687	-3.62394	-0.00191528	-3.10611	0.0143163	-3.72457	-0.0128322
	-3.05651	0.00050833	-3.8342	0.00322345	-3.03252	-0.0226732	-3.63514	0.221342
	-3.08934	0.000973496	-3.88934	0.000723188	-3.0564	0.210223	-3.83147	0.021541
	-3.13994	-0.00131086	-3.78418	0.00257858	-2.80778	-0.0156555	-3.75216	0.0125264
	-2.98549	0.000601922	-3.67246	0.00337588	-3.09696	0.0123452	-3.74915	0.0987088
	-2.98001	0.00159374	-3.68659	-0.00180985	-2.85496	0.251022	-3.51115	0.121849
	-2.93141	-0.000240335	-3.70298	0.00143935	-2.90206	0.00474356	-3.70648	-0.00945594
	-3.05008	0.0013769	-3.64835	-0.000265324	-3.10341	0.000513798	-3.64675	-0.00475779
	-3.01319	0.00615185	-3.6501	0.00133151	-3.11326	0.557775	-3.8102	-0.00115028
	-2.96799	0.000528083	-3.83684	-0.00253847	-3.03084	-0.0139738	-3.77642	-0.0195277
	-3.11805	0.00227371	-3.73681	-0.000633116	-3.08889	0.0142686	-3.4743	0.00236593
	-2.99799	0.000337743	-3.55042	0.00311265	-3.04626	0.00268239	-3.72113	0.415658
	-3.12368	0.00261798	-3.5169	0.00100572	-3.0027	0.625072	-3.74072	-0.0151741
	-3.1316	0.00384407	-3.69528	-0.00159677	-3.14071	-0.00301201	-3.64152	-0.00578755
	-3.15441	0.00600378	-3.60085	-0.00107453	-2.86133	0.828447	-3.46187	-0.0194619
	-3.0956	0.00203512	-3.76234	0.00348928	-2.86614	0.108215	-3.58219	0.31911
	-2.88511	0.00213089	-3.73493	-0.000685974	-2.98859	0.0331685	-3.59441	-0.01502
	-3.01846	0.00372935	-3.67426	-0.000359006	-3.13092	0.231934	-3.67192	0.00151796
	-3.17703	-0.000245243	-3.73697	1.26056e-05	-2.99526	0.0122099	-3.59827	-0.00437518
	-3.02082	0.000967444	-3.63632	0.000246883	-2.97818	0.423604	-3.59337	-0.00406846
	-2.97381	7.28051e-05	-3.68872	0.00368002	-2.91072	-0.00941114	-4.00993	0.378837
	-3.06789	0.000285314	-3.65161	0.00606764	-2.93426	0.0211365	-3.86828	0.0168255
	-2.78799	-0.00203862	-3.72009	0.00583496	-3.00611	0.0147222	-3.90935	0.352381
	-2.89979	0.00245131	-3.54662	0.000960553	-2.99112	0.363634	-3.51118	-0.00518397
	-2.96904	-0.00143226	-3.63225	-0.000132999	-2.92307	-0.00266499	-3.82865	0.0105257
	-2.85993	0.00327883	-4.00666	-0.0020603	-3.14244	-0.0256417	-3.58543	-0.0137187
	-3.09827	-4.0159e-05	-3.76054	-0.000594962	-2.99597	0.189383	-3.70131	-0.00259452
	-3.04962	0.00108848	-3.73312	0.00501534	-2.96147	0.0249753	-3.77863	0.0151196
	-2.98639	0.000691618	-3.63626	-0.000905202	-2.99512	0.020005	-3.67295	-0.00345358
	-3.02782	0.000475109	-3.68599	-0.00154768	-2.837	-0.00213572	-3.59771	-0.0171737
	-2.94318	0.000754026	-3.61526	0.000602408	-3.03589	0.214087	-3.67071	0.102731
	-3.12793	-8.66472e-06	-3.62138	0.00245839	-2.95709	-0.00874736	-3.82847	-0.0272696
	-2.89445	0.000833369	-3.73336	-0.00173631	-3.09656	-0.0186836	-3.80965	-0.00531837
	-2.967	-0.000959925	-3.72233	0.00346231	-2.94291	-0.0126509	-3.78374	0.331737
	-3.04236	-0.000143616	-3.53941	3.83162e-05	-2.99259	0.0108154	-3.63852	0.348547
	-2.85804	-0.000969986	-3.90399	0.000963229	-3.00514	0.142539	-3.84182	-0.00447655
	-2.97698	0.000628618	-3.74026	0.00369845	-3.13684	0.0235572	-3.64774	0.41468
	-2.81223	-0.00164742	-3.68413	-0.000500962	-2.82105	-0.00525875	-3.7027	0.00862461
	-3.02926	0.00323654	-3.60992	0.00101693	-3.02363	0.194561	-3.7033	0.0089208
	-2.91445	0.00738695	-3.96093	-0.000311366	-3.00734	0.336732	-3.86544	-0.00471913
	-3.24371	0.000886889	-3.76444	-0.000492903	-3.08831	0.0248276	-3.72867	0.0100015
	-3.07971	-0.000389622	-3.78851	0.00093745	-3.08003	0.0186567	-3.54643	0.0594937
	-3.04489	-0.000621452	-3.76597	-0.000833807	-2.99632	-0.0335255	-3.76877	-0.00736195
	-2.90261	0.00334063	-3.85025	-0.000415303	-2.97333	0.512598	-3.65349	0.0161924
	-2.95724	0.000581731	-3.62442	-0.000884137	-3.20645	-0.0107735	-3.70975	-0.0114758
	-3.01549	0.00432392	-3.77434	0.00235285	-2.88854	0.22046	-3.66398	-0.00799117
	-3.01927	0.00391833	-3.63388	0.00847634	-3.2579	0.141359	-3.82191	0.284068
	-2.91955	-0.000946023	-3.71747	0.000444477	-2.9951	-0.027695	-3.67904	-0.0195918
	-2.94815	0.00512995	-3.67545	-8.02622e-05	-3.01897	0.674097	-3.64117	-0.0130115
	-3.07113	0.00103355	-3.57146	0.00249515	-3.04375	0.258795	-3.81332	0.0120196
	-3.06006	0.00168186	-3.74995	0.000270682	-3.00955	-0.0277765	-3.77978	0.00428562
	-3.02629	-0.00143686	-3.62665	0.00037105	-3.01017	-0.0188715	-3.62439	0.00946236
	-3.14323	0.00169896	-3.60727	0.00305271	-3.00099	0.133499	-3.71755	0.172231
	-2.9871	-0.000866519	-3.61598	-0.0018894	-2.97565	-0.00943917	-3.80474	-0.0239183
	-3.20641	0.00692235	-3.71695	0.00252146	-3.01074	0.516532	-3.80628	0.0151061
	-3.01345	0.00313774	-3.74883	-0.00142534	-2.91943	-0.0226032	-3.79276	-0.0012479
	-3.04462	-0.000434578	-3.86963	-0.00167893	-3.28625	-0.02511	-3.65761	-0.00598383
	-2.83724	0.00786966	-3.73583	0.00201112	-3.08082	0.583967	-3.76166	0.0484138
	-3.00461	0.00063135	-3.87741	-0.00172025	-3.13582	0.534851	-3.73399	0.00743076
	-3.07707	-0.00107768	-3.70359	0.00440527	-3.01337	0.0317774	-3.79172	0.00655151
	-2.84465	0.00490224	-3.55858	-0.00013028	-2.95056	0.3188	-3.65846	-0.0157172
	-3.01118	0.00358925	-3.91496	0.0018131	-3.12699	0.507345	-3.55711	-0.000307367
	-2.87668	0.0059514	-3.71835	-0.00193688	-3.08104	0.556649	-3.61418	-0.00487617
	-3.16134	0.00485161	-3.78123	0.00852421	-3.11402	-0.0116728	-3.68253	0.211411
	-3.00633	0.00369694	-3.89353	-0.000702178	-3.12555	0.763304	-3.56412	-0.0144055
	-3.02335	0.00303968	-3.75943	0.00213249	-3.0555	0.0474632	-3.84545	-3.64564e-05
	-3.08335	-0.000201818	-3.70651	0.000792479	-3.04146	-0.00348397	-3.76714	-0.00907363
	-3.09996	-0.000967722	-3.70309	0.00332252	-2.99402	-0.00106627	-3.67052	0.260084
	-3.0319	0.00415865	-3.75047	0.00122778	-2.88883	0.600407	-3.77059	0.0159181
	-2.97132	-0.00134774	-3.72531	0.00448566	-3.13998	0.00265345	-3.79269	-0.00568998
	-2.89718	0.0012914	-3.75177	-0.00160913	-3.04288	0.0323048	-3.74514	-0.00891596
	-3.03275	-0.000436161	-3.64804	-0.00034487	-2.91327	-0.0175618	-3.64832	-0.0119475
	-2.89501	0.00331504	-3.63967	-9.95233e-05	-2.96224	0.524697	-3.76047	-0.0013759
	-3.03154	-0.000223757	-3.46435	0.0021392	-2.99264	0.00363567	-3.59952	0.00883129
	-3.0712	0.000538639	-3.81218	-0.00176663	-3.12353	0.0113581	-3.96534	-0.0156967
	-3.0332	-0.000616359	-3.67858	0.00122872	-2.99884	-0.00302312	-3.60602	-0.00869301
	-3.05591	0.00249487	-3.5032	-0.00260264	-3.17147	0.150752	-3.75129	-0.0107211
	-2.88924	-0.00177194	-3.74317	4.82613e-05	-3.10857	-0.0264039	-3.65057	-0.00714453
	-2.97609	0.00053231	-3.86392	0.000786869	-3.07874	-0.00295765	-3.81691	0.0218404
	-2.8761	0.0032498	-3.72878	-0.00148286	-3.33887	0.0679249	-3.73363	0.00236151
	-3.05829	-0.000880565	-3.90979	0.000661912	-3.15288	0.00657597	-3.68961	0.00906934
	-2.92169	0.00163687	-3.83384	0.00726972	-3.01419	0.608419	-3.87	0.0205497
	-2.92921	0.0015772	-3.95593	0.00129631	-3.06161	0.0288334	-3.81996	0.0815237
	-3.22295	0.00405971	-3.78918	-0.000359467	-2.97265	0.646217	-3.80747	0.0150436
	-2.95244	-0.000578882	-3.7137	0.000403422	-3.11954	-0.0142604	-3.43796	0.179823
	-3.18033	0.00222138	-3.58211	0.000453511	-3.0624	0.478568	-3.70089	-0.019468
	-3.19557	0.00107612	-3.71875	0.0019224	-3.1343	0.0582907	-3.97233	0.180791
	-3.08566	0.0027442	-3.78607	0.00368804	-2.97255	-0.0108421	-3.62685	0.829565
	-3.04835	-0.000451418	-3.8404	-0.00153286	-2.94896	-0.0169686	-3.83482	-0.00975471
	-3.09731	2.81532e-05	-3.78185	-0.000560333	-2.91383	-0.0270327	-3.76803	0.00621823
	-3.01946	0.000313823	-3.60916	0.00127138	-3.0178	0.0106825	-3.66592	0.297033
	-3.02668	0.00199302	-3.60896	0.00232379	-2.96048	0.443634	-3.55016	0.00861318
	-3.09306	0.00178068	-3.78643	0.00139835	-2.90696	0.179466	-3.75805	-0.0095631
	-2.96907	0.00471684	-3.72808	2.65761e-05	-3.0588	0.54544	-3.75341	-0.0022734
	-2.85329	0.000315122	-3.77931	0.000714807	-3.01292	-0.0244663	-3.62469	0.0301122
	-2.99425	-0.000118529	-3.55319	0.00251649	-3.05773	-0.0108822	-3.85156	0.00112229
	-3.06514	-0.000639536	-3.76292	0.00111259	-3.04906	0.0054025	-3.71284	0.0613247
	-3.04681	-0.00075127	-3.76154	0.000283494	-2.99601	0.0038791	-3.77355	0.0262061
	-3.15945	-0.000865789	-3.77511	0.00230855	-3.19716	-0.0155459	-3.79485	0.00761521
	-3.06712	1.12857e-05	-3.94788	0.00691458	-3.09908	-0.0183424	-3.84797	0.883977
	-3.09478	0.00425841	-3.66663	-0.00163169	-3.01644	0.154444	-3.68502	-0.00464251
	-3.01522	0.00629433	-3.5275	-0.000233447	-2.83022	0.552552	-3.61408	-0.00972966
	-2.88256	-0.0010411	-3.77766	0.00209041	-3.01667	0.00973747	-3.6893	-0.000816954
	-3.02191	0.00662086	-3.74212	0.00179935	-2.99099	0.39477	-3.50154	0.0221877
	-3.01438	0.00611911	-3.66074	0.000678895	-2.96986	0.0150657	-3.6054	-0.0208168
	-2.9983	0.0107189	-3.80296	-0.000522135	-3.02064	1.10233	-3.61505	-0.0177236
	-3.04369	0.00814275	-3.6715	0.00798423	-3.01257	0.671925	-3.57362	0.726215
	-3.10056	-0.0012026	-3.69311	-0.000712748	-3.08652	-0.012413	-3.44306	0.0144941
	-3.05113	-0.000499207	-3.62577	-0.00148039	-3.06675	0.0326106	-3.86211	-0.0184244
	-3.26854	0.00388085	-3.69724	0.00888928	-2.8152	-0.0250472	-3.72972	0.0697883
	-3.01383	0.000705687	-3.60107	0.00392422	-3.00027	0.0840244	-3.67509	0.0830002
	-2.91555	0.000162182	-3.79571	-9.22892e-05	-2.9853	0.0970147	-3.91145	-0.00373315
	-3.04404	0.00439491	-3.64829	-0.00135975	-3.00676	0.288085	-3.72895	-0.0270497
	-3.08847	0.00130681	-3.79958	0.00302753	-2.99869	-0.0114218	-3.62926	0.00746448
	-3.04192	0.000787265	-3.68339	0.000460335	-3.03449	0.0608639	-3.78912	-0.0153975
	-2.91387	0.000705046	-3.84556	8.81255e-05	-3.17578	0.0120334	-3.64698	-0.0137312
	-3.11101	-0.000719901	-3.90249	0.002603	-3.22058	-0.029485	-3.47633	-0.00378798
	-3.04244	0.000453789	-3.65852	8.53889e-05	-3.1415	0.0172999	-3.83724	-0.00800496
	-3.0837	0.00626681	-3.68941	0.000504245	-2.85514	0.965653	-3.64958	-0.00405852
	-3.04467	0.000758441	-3.80849	0.00224179	-3.00016	0.0657338	-3.72023	-0.00999252
	-3.11081	-0.00174564	-3.75629	0.000761122	-3.04161	0.162995	-3.73773	0.01576
	-2.96335	-0.00184694	-3.83616	0.000219502	-3.05054	0.0203645	-3.58887	-0.00272645
	-2.95562	-0.000465207	-3.81131	-0.000729973	-2.97362	0.0131992	-3.60638	-0.00695066
	-3.04361	0.0010923	-3.64529	-0.0012282	-3.09743	0.269702	-3.69273	-0.000984057
	-2.9866	-0.00102786	-3.80303	-0.00172849	-2.88118	-0.0061962	-3.54498	-0.015566
	-3.10552	0.00154892	-3.52746	0.00425123	-3.0961	-0.0145044	-3.72095	0.00127068
	-3.15385	0.00695114	-3.85779	-6.29986e-05	-3.25684	0.541183	-3.80152	-0.00385208
	-3.0182	0.00232257	-3.77686	0.000912182	-3.01174	0.00244177	-3.76407	0.0214372
	-3.13533	0.00118122	-3.87614	0.000436111	-3.00025	0.000498667	-3.70901	0.0157033
	-3.14511	0.00185238	-3.769	0.00115139	-2.95	0.0269513	-3.67276	-0.00970845
	-2.91048	0.00465916	-3.58605	0.0017282	-2.96887	0.595705	-3.63687	0.00727263
	-3.15496	0.00392921	-3.92758	0.000425462	-3.04476	0.351636	-3.72479	-0.0188795
	-2.90358	0.0015826	-3.56211	9.41429e-05	-3.11217	-0.00575979	-3.74721	-0.0155804
	-2.88882	-0.000947094	-3.67099	-0.00147524	-2.68216	-0.00501166	-3.8085	0.000663163
	-2.93783	0.00263168	-3.8553	-0.000530636	-2.93495	0.349798	-3.63749	0.011821
	-3.13999	-0.000580771	-3.69116	0.000517504	-3.06071	0.025319	-3.76779	0.0245447
	-2.88656	0.00298641	-3.67509	0.00502185	-2.91998	-0.0234997	-3.6504	-0.00465433
	-3.1033	-0.0016066	-3.85551	0.000266983	-2.90401	0.00495592	-3.64188	-0.000600143
	-2.82838	-0.00118366	-3.84994	0.000602383	-3.00651	0.0520686	-3.87688	-0.00447088
	-2.87494	-0.00118326	-3.73424	0.0039359	-2.80866	-0.0160539	-3.66896	-0.00676589
	-3.033	0.00328957	-3.79065	0.00229284	-3.14852	0.29087	-3.83306	0.0041998
	-3.10568	0.000741327	-3.84295	0.0031208	-3.01148	0.0437218	-3.65265	0.398122
	-3.16828	0.00233694	-3.68226	0.000985458	-2.86659	0.482501	-3.90753	0.154676
	-3.03231	0.000209198	-3.67517	5.80956e-05	-3.14928	0.00206099	-3.62106	0.0563922
	-3.04575	0.0016909	-3.88158	0.00222925	-2.84485	-0.00726707	-3.70266	0.0307536
	-2.89147	0.0049961	-3.98942	-0.00165489	-3.03682	0.769981	-3.58758	-0.00391626
	-3.14699	0.00520057	-3.8382	0.001023	-3.15118	0.290814	-3.7371	-0.0135721
	-3.01122	0.00205259	-3.76659	0.00168975	-3.0341	0.0443386	-3.6834	-0.014108
	-3.00479	0.0042905	-3.65034	-0.00010308	-3.0192	0.214714	-3.84685	0.00428596
	-3.06141	0.0012258	-3.48155	0.00238369	-3.00993	0.295893	-3.56809	0.00174482
	-3.07743	0.000754479	-3.69484	0.00234198	-2.90877	-0.000635412	-3.85713	0.0139318
	-3.08258	0.0022822	-3.83019	-0.00166315	-2.97909	-0.012785	-3.66314	0.0141458
	-2.96814	0.000353017	-3.66504	-0.00185356	-2.96393	0.00217607	-3.83127	0.0020993
	-2.98356	0.000271483	-3.6065	0.00309404	-2.96019	-0.00834454	-3.63322	0.463145
	-3.06604	0.00359265	-3.81069	-0.000546769	-3.10622	0.739906	-3.6712	-0.011421
	-3.17313	0.00402585	-3.80887	-0.000843057	-3.03421	0.478983	-3.62012	0.0161842
	-3.04734	-6.27383e-05	-3.81355	0.00115803	-2.96768	-0.0216893	-3.78559	0.031888
	-2.96815	0.00553046	-3.76094	0.00165263	-3.12764	0.406051	-3.75999	0.206616
	-2.75345	0.00373221	-3.79016	-0.000829107	-3.02412	0.396308	-3.85231	-0.0110943
	-2.95048	0.00157344	-3.83734	0.00299621	-2.7561	-0.00882306	-3.77072	0.00196715
	-3.16408	-0.00173944	-3.52973	0.00323444	-2.92375	-0.0133951	-3.77407	0.0323745
	-3.00349	0.00334206	-3.76296	-0.00130564	-2.97414	0.410595	-3.64755	-0.0100214
	-3.09373	0.0028006	-3.59682	0.00471626	-3.02349	0.476877	-3.71107	0.599017
	-2.83081	0.00341011	-3.63039	0.00124899	-3.02038	0.423997	-3.7384	-0.0168422
	-3.05963	0.00716794	-3.78404	0.00195621	-3.25033	0.2029	-3.75525	0.0496687
	-2.9883	0.00500592	-3.64536	0.00113267	-3.08365	0.584874	-3.76994	-0.00696775
	-3.04922	0.000536928	-3.4964	4.66511e-05	-3.02424	0.031471	-3.69406	0.0462199
	-3.06886	0.00472688	-3.6036	0.00111788	-2.98465	0.909313	-3.70107	0.0226316
	-2.81951	-0.00143411	-3.71358	-0.00100764	-3.06069	-0.0116426	-3.88666	-0.0178522
	-3.11045	0.00284127	-3.55764	9.93131e-05	-3.1078	0.349342	-3.59375	0.0116308
	-3.03488	-0.00133362	-3.70402	0.000197587	-3.06143	0.0074629	-3.75541	-0.00807264
	-3.06883	0.000196755	-3.70817	0.00143742	-3.24743	0.00493295	-3.84482	0.000175246
	-2.99156	0.00231333	-3.80507	0.00571438	-2.896	0.252795	-3.70141	0.753098
	-3.12771	0.00297498	-3.79781	0.00217858	-3.02238	0.0731797	-3.51808	0.00210978
	-3.04166	-8.82355e-05	-3.82001	0.000428026	-3.17766	-0.0147146	-3.84648	-0.00356058
	-3.27747	0.00125349	-3.79599	0.00411179	-3.02886	0.162031	-3.74309	0.31937
	-3.14802	-0.000228226	-3.71148	-0.00123302	-3.04269	-0.010864	-3.58224	0.0116832
	-3.12521	-0.00157123	-3.80945	0.000550627	-2.97007	-0.0142945	-3.81186	0.0142231
	-2.98725	0.00208583	-3.76863	0.000283349	-3.13769	0.168254	-3.71622	-0.00741273
	-3.11002	0.00345195	-3.79355	0.00250127	-3.04618	0.354993	-3.69304	0.0090107
	-3.04951	0.00128347	-3.88448	-0.000598525	-3.00313	0.533099	-3.52089	-0.0116414
	-2.95172	0.00250255	-3.65307	-0.00119472	-3.10521	0.0172009	-3.77674	0.00474239
	-2.94932	-0.00010381	-3.72011	0.000103508	-2.97046	0.0137546	-3.87781	0.0293324
	-2.95623	0.000602238	-3.60581	0.00299049	-3.04432	0.00225247	-3.60637	0.0152149
	-2.92979	0.000142657	-3.48055	0.000560732	-3.01097	0.00744665	-3.62934	-0.0130759
	-2.92052	0.00403123	-3.64735	0.00228438	-3.06178	0.207491	-3.78784	0.00173505
	-3.13974	-0.000153838	-4.00672	0.0037357	-3.128	0.0141327	-3.71486	0.24435
	-3.10518	0.00239519	-3.71875	0.00218928	-3.29301	0.417875	-3.5814	0.192093
	-3.01012	0.00257372	-3.74712	0.00329994	-2.99217	0.13851	-3.98643	0.52581
	-2.89713	-0.00134536	-3.81496	0.00127884	-3.06047	0.0188822	-3.53796	-0.0143197
	-2.92813	0.00756887	-3.68148	0.000411046	-3.03948	0.486898	-3.73993	0.000241878
	-2.94465	0.00181283	-3.66109	0.000310251	-3.08658	-0.0041606	-3.62675	-0.00689023
	-3.006	-0.000329252	-3.52601	0.00427432	-2.86324	0.0059873	-3.63673	0.0245626
	-3.08443	0.00129579	-3.78535	-0.000515682	-2.94655	0.00729946	-3.6815	0.207192
	-3.05924	0.00120937	-3.67526	0.00494833	-2.93702	0.189294	-3.86237	0.0529892
	-3.02253	0.00567204	-3.59632	0.00113069	-2.89738	0.117882	-3.61913	0.00424242
	-3.05563	0.000546986	-3.76497	-0.000623403	-3.05823	-0.00136763	-3.51813	-0.0108164
	-3.03333	0.000335704	-3.76185	0.000135206	-2.99953	0.283899	-3.78862	-0.00142665
	-2.96882	0.00325152	-3.96094	0.00356798	-3.06733	0.527947	-3.62957	0.00363183
	-3.01595	0.00549393	-3.77239	0.00134739	-2.90511	0.471026	-3.68784	0.37826
	-3.00066	0.00282136	-3.76462	0.00184562	-3.18009	-0.00617829	-3.63607	0.185608
	-2.99144	0.000850576	-3.71957	-0.000285659	-3.21309	-0.00953918	-3.66647	-0.00777548
	-3.05834	0.00297437	-3.82594	-0.00135191	-3.22798	0.00125116	-3.61218	0.00998793
	-2.84832	0.00440962	-3.74005	-0.000247032	-3.01965	0.639958	-3.6508	-0.00764375
	-3.02909	0.00233954	-3.77654	0.00162958	-3.05298	0.106635	-3.88435	0.622094
	-2.94901	-0.00103651	-3.76275	0.00454799	-2.97186	0.246627	-3.74703	0.133433
	-3.06586	0.00491883	-3.8114	-8.03127e-05	-3.03164	0.610536	-3.62463	0.000992288
	-3.11766	0.00269179	-3.58848	-0.00202097	-3.20987	0.0321416	-3.89874	-0.0153369
	-2.94348	0.00255613	-3.68656	0.00237072	-3.038	0.492001	-3.64177	0.047
	-2.77922	0.00121408	-3.69217	0.000281679	-2.88274	0.572913	-3.69762	0.0198021
	-2.97731	0.00305341	-3.65979	-0.000924865	-3.02712	0.0511903	-3.87428	0.00832902
	-2.91371	0.00145302	-3.50576	-2.85028e-05	-2.96924	0.356554	-3.71444	-0.0160588
	-2.9763	0.00706808	-3.67389	0.00953827	-3.27159	0.590427	-3.95185	0.544576
	-3.0031	0.00604649	-3.57683	0.000593826	-2.95723	0.792495	-3.73016	0.432281
	-2.93436	0.000967882	-3.53409	-0.00128518	-2.98236	0.0934706	-3.62622	-0.000849016
	-2.93185	0.00925573	-3.88186	-0.00159777	-3.00516	0.271414	-3.6647	-0.00209716
	-3.00739	0.00114521	-3.68759	0.0027664	-3.12262	-0.00493088	-3.84856	0.0159958
	-2.98158	0.00175917	-3.65279	-0.000780667	-3.10505	0.0327254	-3.60081	-0.00863183
	-3.04408	0.00191765	-3.60844	-0.000542257	-2.89831	0.0228186	-3.92866	0.0269158
	-3.05644	0.00141844	-3.67814	0.00147699	-2.86537	0.1219	-3.71471	0.00667993
	-2.93098	-0.000403798	-3.5937	-0.00118705	-3.00548	0.0108754	-3.66726	-0.0193508
	-3.03785	0.00205276	-3.70572	-0.000737424	-2.89889	-0.0146663	-3.8499	-0.00916698
	-3.10205	-0.000802046	-3.78516	0.00239652	-3.10288	0.00784019	-3.73106	0.0105017
	-2.96404	0.00430379	-3.65948	0.00125292	-3.07691	0.431673	-3.85379	0.313492
	-3.13463	0.00389379	-3.56448	-0.000669069	-2.97424	0.598682	-3.62551	0.0077761
	-3.14049	0.000519544	-3.8081	0.0085162	-2.84037	0.00284813	-3.62369	0.434682
	-3.0274	0.00463256	-3.72254	0.00329356	-2.89366	-0.0190941	-3.83368	0.0163979
	-3.09222	0.000597054	-3.88099	-0.000906368	-3.12586	0.0851781	-3.57623	0.0135603
	-2.86965	0.00543707	-3.8097	-7.87315e-05	-3.04786	0.471418	-3.63752	-0.00609692
	-3.00579	-0.000797357	-3.72075	-0.000846744	-2.88918	-0.00336454	-3.85072	0.000950458
	-3.1142	0.00242943	-3.70252	0.00134626	-2.96488	0.48147	-3.85588	0.144746
	-2.99247	0.00535964	-3.74356	-0.000204412	-3.05109	0.338985	-3.67162	-0.000123324
	-2.99475	0.000794834	-3.80296	-0.000347961	-3.04147	0.00747388	-3.76107	0.0152085
	-2.81805	0.00647955	-3.78981	-0.00181205	-3.05307	0.807724	-3.72821	-0.0232391
	-3.0361	0.00205673	-3.62429	-0.000781366	-2.95222	0.217709	-3.72711	-0.00943465
	-2.98904	0.00422577	-3.85476	0.00275718	-3.08338	0.356496	-3.74847	0.0170732
	-2.91779	0.00594617	-3.7399	0.00575884	-2.97003	0.467397	-3.72326	0.0383113
	-2.9732	0.00499866	-3.63611	-0.000808056	-2.9068	0.455852	-3.85779	0.0210853
	-3.11055	0.00201916	-3.7319	0.0037827	-3.05701	0.452561	-3.67271	-0.0131542
	-3.01503	0.00552915	-3.79444	9.18181e-05	-3.01566	0.428485	-3.75968	-0.00861798
	-3.06862	0.00184689	-3.81102	0.000177165	-3.0341	0.0302087	-3.68672	0.00103119
	-2.96629	-0.000905451	-3.84591	-0.000944169	-3.20025	-0.0193002	-3.75999	-0.00745423
	-2.99919	4.6003e-05	-3.67148	0.00634711	-3.05976	-0.0108004	-3.86326	0.00232957
	-3.05954	-0.00136074	-3.78359	-0.000831831	-3.05007	-0.0090839	-3.70147	-0.00135718
	-2.98599	0.00233117	-3.87824	0.000675569	-3.10511	0.16244	-3.74807	0.0325724
	-2.86812	-0.00146783	-3.58039	0.00248587	-3.03906	0.0562794	-3.72136	-0.00591704
	-3.06929	0.000189935	-3.68495	0.00310234	-3.14663	0.0058761	-3.82169	0.00600644
	-3.12579	0.000168487	-3.60761	0.00258225	-2.9402	0.000549081	-3.69028	0.138379
	-3.04454	0.00176374	-3.6734	0.00589327	-2.87823	0.291516	-3.55471	0.274443
	-2.99206	0.00383189	-3.83683	0.00463756	-2.81348	0.459052	-3.6794	-0.00861036
	-3.01244	0.0022474	-3.75199	-8.46177e-05	-3.08193	0.0265644	-3.74224	0.155908
	-2.87311	-0.000780391	-3.66684	0.000534618	-3.04419	0.0447315	-3.94071	0.0247656
	-3.09658	0.000988703	-3.60333	-0.00132507	-2.99853	0.319909	-3.6028	0.0488772
	-3.08817	0.00481044	-3.78049	0.00407583	-2.77635	0.632788	-3.79217	-0.000781445
	-3.10826	0.00299944	-3.88215	0.000836931	-2.91445	0.0253181	-3.65786	0.00986022
	-2.84498	0.0056494	-3.89241	-0.000487179	-2.98544	-0.0200363	-3.73814	-0.0178618
	-2.96519	0.00325392	-3.77114	0.00153421	-2.86084	-0.00204625	-3.65443	0.0614498
	-2.88084	0.000554638	-3.72837	0.000961808	-2.99977	0.0312555	-3.58948	0.01619
	-3.05932	-0.00110421	-3.78909	0.00111547	-3.02914	-0.0216215	-3.78485	0.021036
	-3.20294	0.00162861	-3.86733	0.00104213	-3.18314	0.542155	-3.69212	0.0333249
	-3.08613	-0.00049358	-3.61053	-0.000362256	-3.11117	-0.0164188	-3.72502	-0.00552473
	-3.04865	0.00493112	-3.81071	0.00493533	-3.11691	0.273641	-3.81496	0.0152228
	-2.95476	-0.000938806	-3.6659	-0.00204844	-2.97297	0.00519756	-3.57054	-0.00327495
	-3.05425	0.0033466	-3.70737	0.00222905	-3.20833	0.410582	-3.88349	0.0263742
	-3.08647	-0.00144242	-3.6947	0.00266731	-2.97205	-0.00398957	-3.60774	0.01235
	-3.01188	-0.000536023	-3.68788	-0.00233614	-2.95813	0.00835195	-3.68307	0.0122411
	-3.14447	0.00239886	-3.61444	0.000506705	-3.10708	0.802664	-3.56138	0.0311543
	-2.97235	0.000948082	-3.72127	-0.000414428	-3.17228	0.0078392	-3.58835	-0.0213613
	-2.93343	0.00256868	-3.91671	0.00021206	-3.02324	0.481251	-3.72616	-0.0241811
	-2.98343	0.000296871	-3.71859	0.00365689	-2.93456	0.485205	-3.44585	0.307818
	-3.20416	-0.00140989	-3.65819	0.00281345	-2.97058	-0.023329	-3.74075	0.0149243
	-2.93381	0.00158727	-3.79008	-6.94648e-05	-2.92448	-0.0103255	-3.87977	-0.00172952
	-2.89769	0.000726569	-3.71421	3.39212e-05	-2.99569	0.00954084	-3.7737	0.0108356
	-2.92095	0.00373082	-3.80602	-0.00115749	-2.89565	0.322977	-3.69955	0.14971
	-2.9839	0.006487	-3.7396	-0.000266781	-3.01016	0.380618	-3.50025	0.000755615
	-2.88847	0.00346635	-3.79263	-0.00193153	-3.20284	0.924624	-3.58764	-0.0214966
	-2.99589	0.00341672	-3.76859	-0.000499695	-2.95833	0.0780835	-3.83333	-0.00886655
	-2.7986	-0.000423161	-3.88724	0.000247449	-3.1102	0.0174712	-3.63574	-0.0185777
	-2.86434	0.000459408	-3.91682	0.000736093	-2.93265	-0.00523989	-3.56476	0.000524875
	-3.13753	0.00263794	-3.69696	-0.000967417	-3.1555	0.424542	-3.72054	0.0130124
	-3.02072	-0.000982784	-3.55769	0.00203081	-3.0411	0.207999	-3.68283	0.000654282
	-3.13654	-6.60476e-05	-3.68264	0.00271822	-2.96867	0.0528288	-3.70189	0.484148
	-3.2184	-0.000878897	-3.77708	0.00588482	-3.09709	-0.0246141	-3.71509	-0.000153514
	-3.06724	0.000767085	-3.80418	0.00871899	-2.93542	0.0198605	-3.75228	0.362427
	-2.957	0.00950963	-3.99247	0.000939077	-3.02024	0.472899	-3.70135	0.0137788
	-3.05267	0.000946876	-3.83405	0.00311259	-3.01742	0.0105121	-3.65643	0.19587
	-3.05795	-4.33419e-05	-3.66933	0.00141782	-3.10792	0.0083549	-3.69068	0.00369558
	-2.9001	0.00131509	-3.77125	0.00297146	-3.06673	0.560608	-3.82859	0.238597
	-3.02352	0.000865792	-3.77425	-0.00226751	-2.90257	0.170294	-3.62904	0.0269961
	-3.00281	0.0032632	-3.66174	0.00692732	-3.08897	0.404415	-3.72004	0.513286
	-2.90436	0.000147768	-3.67757	2.07424e-05	-3.08669	-0.024241	-3.75329	0.00848127
	-2.9586	-0.000533748	-3.88639	-0.00023537	-2.93397	-0.00754697	-3.72171	0.00653096
	-3.16216	0.00296657	-3.77509	0.00315797	-2.95688	0.61919	-3.67344	-0.00769402
	-3.02286	-0.0017133	-3.78345	0.000195404	-3.16546	-0.023625	-3.72011	-0.0038237
	-3.12493	0.000188018	-3.90191	0.00138527	-2.91556	-0.0114982	-3.9627	-0.0042649
	-3.05795	0.007029	-3.67911	-0.000139858	-3.38175	0.243381	-3.84589	-0.0045076
	-2.97565	0.00223968	-3.69932	0.00322202	-3.15796	0.00836475	-3.76826	0.0405674
	-3.10501	0.00103293	-3.69813	-0.000296714	-3.00816	0.0523144	-3.74857	-0.0124009
	-3.08568	0.00683206	-3.89232	0.00119687	-2.98115	-0.00541137	-3.78569	-0.00493501
	-3.06222	0.00619125	-3.93286	0.000165957	-3.053	0.53316	-3.83831	0.0514377
	-2.96093	0.00130984	-3.75625	-0.00051692	-3.21253	0.321707	-3.60883	-0.00765267
	-2.97644	0.00330015	-3.8591	0.0008434	-3.05266	-0.0225134	-3.66802	0.18991
	-3.04671	0.000676056	-3.75433	-0.000385874	-2.96993	0.0322548	-3.80679	-0.00772572
	-2.92726	0.000129651	-3.64002	0.00150286	-2.96449	0.0215233	-3.83922	-0.010667
	-3.22367	-0.00112492	-3.67674	-0.000757353	-3.06235	-0.0200706	-3.79789	-0.00189898
	-2.94468	0.00684496	-3.60366	-0.0011992	-3.03058	0.493112	-3.7188	0.0522643
	-2.84268	0.00120214	-3.61578	-0.000677234	-3.04034	0.0122325	-3.67493	0.00329733
	-2.81231	0.00336176	-3.87282	0.000222113	-3.09431	0.488279	-3.82537	-0.0139145
	-3.19491	-0.0009909	-3.7632	-0.000377305	-3.12267	0.000194003	-3.60405	-0.0033631
	-2.99525	0.00257164	-3.8795	0.00322712	-2.94531	0.00171841	-3.83897	-0.00932283
	-3.03064	-0.000438069	-3.8501	0.000163217	-3.0525	0.252361	-3.8358	0.00635184
	-2.91337	-5.7642e-05	-3.74476	0.00126601	-2.9802	0.0240597	-3.94272	0.00895897
	-3.00408	0.00176816	-3.70284	0.00107586	-3.13216	0.0487241	-3.71686	0.0325765
	-2.93389	-0.000114827	-3.6772	0.00755757	-3.09809	-0.00284626	-3.78257	0.649874
	-3.18458	0.00168458	-3.7761	0.000108701	-3.0994	0.336922	-3.7294	0.0015819
	-2.98127	-0.00248105	-3.7758	0.000605449	-3.12201	0.0100103	-3.64664	0.026169
	-3.03926	0.00737459	-3.78543	0.000684116	-3.10563	-0.0200215	-3.71547	0.00058268
	-2.93262	0.0046564	-3.75914	0.00581288	-2.93241	-0.020924	-3.73639	0.00534567
	-3.01131	0.00684631	-3.64837	0.000320404	-3.05051	0.191256	-3.71317	0.0112216
	-3.11423	-0.000938396	-3.71886	0.00172057	-3.00522	0.0515874	-3.64842	0.1213
	-2.99534	0.00648829	-3.95784	-0.00195053	-2.99138	0.0659212	-3.747	-0.0242967
	-2.91818	0.000737141	-3.79712	0.000567594	-3.00627	0.0440672	-3.8207	0.304569
	-2.88476	0.00204917	-3.79924	1.03063e-05	-2.81981	0.010799	-3.79226	-0.0017356
	-3.04456	-0.000927944	-3.44942	-0.00043679	-3.00843	-0.0109525	-3.86308	-0.00380028
	-3.01625	0.00021412	-3.71681	0.000847261	-2.80037	-0.0104987	-3.78371	0.0240682
	-3.10498	0.0022879	-3.8738	0.00123366	-2.96994	0.124162	-3.68551	0.0307166
	-3.12425	0.00137075	-3.70122	9.93338e-05	-3.03898	0.00212885	-3.63377	0.0268068
	-3.21083	0.000610318	-3.78893	0.00203543	-2.98267	0.00206164	-3.85319	0.381039
	-3.06421	0.000671067	-3.86298	0.00145914	-3.00559	0.000984148	-3.80226	0.200417
	-3.1418	-0.000670627	-3.7319	-0.00210683	-3.13005	0.0484753	-3.5791	-0.00942178
	-2.78139	0.00390192	-3.6413	-0.000163368	-3.05819	0.0367919	-3.77388	-0.00107451
	-3.12093	0.00476018	-3.66095	9.34388e-05	-2.93153	0.015156	-3.62329	0.0172744
	-3.03278	0.00512819	-3.75026	0.000158951	-2.95182	0.433232	-3.73278	0.0105619
	-2.99464	-0.000364336	-3.67486	0.000109573	-2.90671	0.0586706	-3.85982	-0.0142563
	-2.98797	-0.00192725	-3.66864	0.00342166	-3.11375	-0.0200448	-3.75756	0.443467
	-3.02318	0.0012931	-3.76966	0.000811115	-2.89244	0.357334	-3.90216	0.306275
	-2.97822	0.00226618	-3.7184	0.000965357	-2.99096	0.397186	-3.84079	-0.00436221
	-3.01581	0.00143224	-3.6818	-0.000947701	-3.02807	0.59104	-3.92478	0.000849596
	-2.95372	0.00672957	-3.58318	0.000668472	-3.00207	0.543374	-3.67044	0.0196621
	-2.9906	-0.00183842	-3.72024	0.00149634	-2.9321	0.0312195	-3.81651	0.0503261
	-3.06294	-0.00196928	-3.75575	0.000198978	-3.08922	-0.0147246	-3.72977	0.00821698
	-2.97912	0.00361264	-3.84501	5.25294e-05	-2.98709	-0.0180147	-3.59895	-0.00106706
	-2.84008	0.00136248	-3.83559	-0.000597717	-3.11516	-0.028125	-3.78483	-0.00793378
	-2.97726	0.00154152	-3.54788	-0.000110256	-3.24011	0.0330739	-3.75297	-0.00459701
	-2.99957	-0.000512074	-3.74034	-0.00178414	-2.9728	0.00297072	-3.85744	0.0449828
	-2.81508	0.00325088	-3.74009	-0.000787303	-2.86663	0.209857	-3.59295	0.00212072
[truncated: 73,471 more rows]

## Sheet: fig_3_a_middle
Fraction accumulators
	mNeon_induction_levels	mNeon_Facc	XylC_induction_levels	XylC_Facc	Xyl2_induction_levels	Xyl2_Facc	hPON1_induction_levels	hPON1_Facc	scFv_induction_levels	scFv_Facc	amy_induction_levels	amy_Facc
	0	0.0508827	0	0.0187424	0	0.0295414	0	0.0343045	0	0.0363825	0	0.0300926
	0.0146915	0.154972	0.0487964	0.0265668	0.0772104	0.0264042	0.124568	0.027204	0.0675095	0.00187705	0	0.0229133
	0.281288	0.0209372	0.161376	0.0321384	0.286384	0.0258352	0.303372	0.0245665	0.118534	0.0328661	0.075013	0.0207469
	0.373361	0.0319539	0.217882	0.0191657	0.365719	0.014476	0.419493	0.04	0.254643	0.0295015	0.136781	0.0282376
	0.476377	0.0206358	0.385273	0.0239826	0.516745	0.0258097	0.441564	0.0302339	0.289531	0.0292294	0.161719	0.0280499
	0.683343	0.0376729	0.511376	0.0204943	0.686459	0.012219	0.572581	0.0286757	0.300058	0.0835322	0.280471	0.0315687
	0.824709	0.0521351	0.533308	0.0203349	0.858008	0.0141809	0.735003	0.0285853	0.386719	0.0780042	0.3451	0.0303855
	0.879843	0.0574479	0.643252	0.0266667	0.980948	0.0309187	0.77847	0.0269776	0.404944	0.0450575	0.373527	0.0583942
									0.466596	0.147468	0.423168	0.159783
									0.665016	0.350382	0.473837	0.154673
									0.68469	0.362116	0.622683	0.304021
									0.790418	0.491674	0.677569	0.367997
									0.801028	0.537175	0.72958	0.479458
									0.87405	0.544744	0.824629	0.593094
									1	0.64653

## Sheet: fig_3_a_bottom
Fraction accumulators
	scFv_induction_levels	scFv_IF_1	scFv_IF_2	amy_induction_levels	amy_IF_1	amy_IF_2
	0	0.00145284	0.00145284	0	0.00210701	0.00210701
	0.0675095	0.0114058	0.0114058	0	0.00184416	0.00184416
	0.118534	0.00977691	0.00977691	0.075013	0.0234283	0.0234283
	0.254643	0.0159078	0.0159078	0.136781	0.0291545	0.0291545
	0.289531	0.0191942	0.0191942	0.161719	0.03456	0.03456
	0.300058	0.0597984	0.0597984	0.280471	0.0394571	0.0394571
	0.386719	0.112952	0.112952	0.3451	0.063095	0.063095
	0.404944	0.0740868	0.0740868	0.373527	0.165594	0.165594
	0.466596	0.144754	0.144754	0.423168	0.253839	0.253839
	0.665016	0.235923	0.235923	0.473837	0.277129	0.277129
	0.68469	0.232267	0.232267	0.622683	0.38674	0.38674
	0.790418	0.283115	0.283115	0.677569	0.392046	0.392046
	0.801028	0.281637	0.281637	0.72958	0.45653	0.45653
	0.87405	0.312628	0.312628	0.824629	0.472299	0.0472005
	1	0.34174	0.0405949

## Sheet: fig_3_b
Fraction accumulators
	scFv_DC	scFv_Facc	scFv_N_DC	scFv_N_Facc	scFv_induction_levels	scFv_Facc	scFv_N_induction_levels	scFv_N_Facc	Xyl2_induction_levels	Xyl2_Facc	Xyl2_TM_induction_levels	Xyl2_TM_Facc	Xyl2_induction_levels	Xyl2_sec	Xyl2_TM_induction_levels	Xyl2_TM_sec
	0	0.0363825	1	0.369056	0	0.0363825	0.524832	0.370998	0	0.0295414	0	0.591945	0	0.487413	0	0.217326
	0.143	0.00187705	1	0.378436	0.0675095	0.00187705	0.586407	0.369056	0.0772104	0.0264042	0.0561397	0.607239	0.0772104	1.18012	0.0561397	0.217937
	0.143	0.0328661	1	0.52071	0.118534	0.0328661	0.604849	0.378436	0.286384	0.0258352	0.104997	0.762168	0.286384	2.03854	0.104997	0.237738
	0.35	0.0292294	1	0.370998	0.254643	0.0295015	0.628646	0.339506	0.365719	0.014476	0.138233	0.949812	0.365719	2.41896	0.138233	0.227295
	0.35	0.0295015	1	0.420118	0.289531	0.0292294	0.632862	0.279503	0.516745	0.0258097	0.365323	0.98385	0.516745	2.64818	0.365323	0.368677
	0.45	0.0835322	1	0.339506	0.300058	0.0835322	0.708833	0.420118	0.686459	0.012219			0.686459	3.73166
	0.45	0.0450575	1	0.552268	0.386719	0.0780042	0.839875	0.552268	0.858008	0.0141809			0.858008	4.08173
	0.571	0.147468	1	0.279503	0.404944	0.0450575	0.87796	0.52071	0.980948	0.0309187			0.980948	3.42431
	0.571	0.0780042			0.466596	0.147468
	0.714	0.362116			0.665016	0.350382
	0.714	0.350382			0.68469	0.362116
	0.857	0.491674			0.790418	0.491674
	0.857	0.537175			0.801028	0.537175
	1	0.64653			0.87405	0.544744
	1	0.544744			1	0.64653

## Sheet: fig_4_top
Fraction accumulators
	mNeon_induction_levels	mNeon_Facc	mNeon_HAC1_induction_levels	mNeon_HAC1_Facc	scFv_induction_levels	scFv_Facc	scFv_HAC1_induction_levels	scFv_HAC1_Facc
	0	0.0508827	0.0946968	0.207877	0	0.0363825	0	0.0352453
	0.0146915	0.154972	0.257802	0.64557	0.0675095	0.00187705	0.045479	0.00383352
	0.281288	0.0209372	0.905674	0.857895	0.118534	0.0328661	0.105066	0.701253
	0.373361	0.0319539			0.254643	0.0295015	0.19736	0.802043
	0.476377	0.0206358			0.289531	0.0292294	0.226317	0.856553
	0.683343	0.0376729			0.300058	0.0835322	0.353733	1
	0.824709	0.0521351			0.386719	0.0780042	0.502915	0.972222
	0.879843	0.0574479			0.404944	0.0450575	0.614917	0.974214
					0.466596	0.147468	0.642903	0.951923
					0.665016	0.350382	0.775525	0.970124
					0.68469	0.362116	0.941306	0.977865
					0.790418	0.491674
					0.801028	0.537175
					0.87405	0.544744
					1	0.64653

## Sheet: fig_4_bottom
Population dynamics
	scFv_time	scFv_IF	scFv_HAC1_time	scFv_HAC1_IF	mNeon_time	mNeon_IF	mNeon_HAC1_time	mNeon_HAC1_IF
	-18.0461	0.00206869	-17.054	0.00249625	-16.2561	-0.0015439	-15.8564	-0.000643978
	-17.9921	-0.000135674	-17.2789	0.00285125	-16.2554	0.00103758	-16.1094	0.00175711
	-18.0493	-0.000541133	-17.322	0.00231469	-16.1136	7.44938e-06	-15.9576	0.00439706
	-18.141	0.00222335	-17.4563	0.000571134	-16.1244	-0.000385641	-16.0545	0.00260062
	-18.1819	0.00477218	-17.2831	0.00137549	-16.0938	-0.000431777	-16.0236	0.000634159
	-18.0957	0.00264612	-17.3543	0.00184534	-16.0842	-0.000807844	-16.0594	0.000127924
	-18.0268	0.00337919	-17.3248	0.00371989	-16.2415	0.00278527	-16.0392	0.00386259
	-18.1581	0.00384827	-17.3682	0.00223273	-16.3187	-3.35678e-05	-15.9803	0.0024641
	-18.2105	0.000794701	-17.353	0.00144973	-16.1026	-0.000349593	-16.0019	0.00445771
	-17.8927	0.00150712	-17.1598	0.00113325	-16.2906	0.00168557	-16.1182	0.00431946
	-18.096	0.0006505	-17.2379	0.00130967	-16.3029	0.00123958	-15.9232	1.8853e-05
	-18.0057	-0.0008663	-17.2532	0.0012253	-16.3695	-0.000867878	-15.9519	0.000876568
	-18.2537	0.000143707	-17.2642	0.00933743	-16.2323	0.00348967	-16.0125	0.00343525
	-18.2327	0.00285036	-17.2441	0.000641385	-16.2021	0.000773344	-16.042	0.0013603
	-17.9896	0.0012119	-17.3602	3.78433e-05	-16.1221	0.00128352	-16.0204	0.000185076
	-17.9083	0.00019037	-17.3366	0.00282508	-16.2641	-0.00027275	-16.0521	0.00175643
	-17.9364	-0.000825443	-17.367	0.00546657	-16.3324	0.00194434	-15.8097	-0.000423294
	-17.9681	0.00134027	-17.3	0.00155187	-16.2369	-0.0012756	-16.0866	0.00265658
	-17.951	0.0014863	-17.2717	0.00267279	-16.4071	0.000725612	-15.9451	0.0038728
	-18.0984	-0.00155714	-17.3469	0.00132294	-16.2874	-0.000380033	-16.1939	-0.000847293
	-17.9831	-0.000885326	-17.3973	0.00195613	-16.1423	0.00130115	-16.1501	-0.000376331
	-18.0879	0.00159214	-17.3411	0.00220497	-16.1718	0.000267215	-15.8939	0.000467291
	-17.7666	-0.0011507	-17.4602	0.00155293	-16.1012	0.000666249	-16.0697	0.00360246
	-18.0292	0.00071586	-17.1363	-0.000407572	-16.325	0.000223726	-16.1869	0.00209204
	-18.2327	-0.000776188	-17.2206	0.00484221	-16.1795	0.00152248	-15.9251	0.00175661
	-18.0402	0.00219684	-17.349	0.00181522	-16.3424	0.000333808	-15.8451	0.000257399
	-17.9328	0.0036641	-17.1502	0.00411124	-16.2667	0.00308595	-15.8796	0.00179444
	-18.0694	-0.00164588	-17.3336	0.00398188	-16.137	-0.00157062	-16.0219	0.000356744
	-17.865	5.21332e-05	-17.2657	0.00300715	-16.3186	-0.000947224	-16.0064	0.00103847
	-18.005	0.00196384	-17.2532	0.00761496	-16.5121	0.000144771	-15.7384	0.00104276
	-17.9053	0.000693154	-17.087	0.00416031	-16.3086	-0.000438002	-15.9586	0.00497383
	-18.0108	0.000311529	-17.3431	0.0010938	-16.3225	0.0021328	-16.0364	0.00050251
	-17.9138	0.00364325	-17.1348	0.0016415	-16.2222	-0.000663168	-15.9506	9.62946e-05
	-17.9004	-0.000912736	-17.101	0.00245648	-16.0788	0.00116931	-16.1435	-3.87298e-06
	-17.9123	0.000732538	-17.2961	-0.000135315	-16.392	-0.00113457	-16.0725	0.00180182
	-17.9604	-0.000172526	-17.3248	-0.000488016	-16.2552	2.93527e-05	-15.9707	0.00160339
	-18.1565	0.00155543	-17.1889	0.00253228	-16.2527	-0.00165117	-16.0533	0.00183213
	-17.9542	-0.00027614	-17.3615	0.00233815	-16.2557	0.00030756	-16.0501	0.000663298
	-17.8591	-0.000867312	-17.0999	0.00240948	-16.4348	0.000622304	-16.0547	0.0012506
	-18.0444	-0.000667135	-17.1823	0.00287204	-16.3923	-0.000259826	-15.8273	0.010305
	-18.136	0.000907264	-17.2648	0.00101053	-16.2454	-5.97952e-05	-15.9698	0.000892381
	-18.0686	0.000995448	-17.4079	0.00152833	-16.4538	0.00041164	-15.868	0.000848438
	-18.18	0.000544721	-17.2199	0.00212539	-16.3692	-0.000136437	-15.9187	-0.00103502
	-18.0815	0.00495477	-16.9917	0.000861498	-16.3294	-0.000560065	-16.0025	0.00064878
	-17.9145	0.000361687	-17.295	0.000753905	-16.2882	0.000165822	-16.0255	0.000336326
	-18.115	0.00727743	-17.3409	0.00265035	-16.2811	0.00107146	-15.9668	0.00444389
	-17.9307	0.00121162	-17.1384	0.00172122	-16.1913	-0.000137914	-16.0126	-0.00104326
	-18.1032	0.001674	-16.9908	-0.00103262	-16.0918	0.000389159	-15.9911	0.000716585
	-18.1776	8.12904e-05	-17.292	0.00923212	-16.0746	0.00116034	-15.9374	0.000171691
	-18.0769	-0.00124295	-17.2299	0.00263056	-16.2814	-0.0009401	-15.9811	0.000162024
	-18.0492	0.00198536	-17.3244	-0.000333688	-16.1357	-0.00130065	-15.9479	0.000167163
	-18.0613	0.000358944	-17.3923	0.00408972	-16.3324	0.000536013	-16.0117	-0.00156813
	-17.9322	0.00069417	-17.1651	0.00102867	-16.3313	0.000637833	-16.0849	-0.00157526
	-18.1401	0.00212216	-17.2195	0.0116597	-16.2807	0.00173179	-15.9659	0.0031543
	-18.0648	-0.0010823	-17.2545	0.000590206	-16.354	0.00116753	-16.071	-0.000820945
	-18.0826	0.00279388	-17.2572	0.00215418	-16.2785	0.00239957	-16.0212	0.00031027
	-17.9936	-0.000401691	-17.1997	0.000173804	-16.0106	0.000572725	-16.0371	0.000892927
	-18.1239	0.00085955	-17.4893	0.00213203	-16.3927	-0.000610519	-16.0053	0.00421715
	-18.0121	0.00112569	-17.081	0.00566594	-16.1881	0.00259585	-15.9775	0.00238292
	-17.9459	0.00133223	-17.3697	0.00220755	-16.2197	0.000616964	-15.9736	0.000385568
	-18.0308	0.000705271	-17.1737	0.00339915	-16.2926	0.000288431	-15.8336	0.000547455
	-18.2044	0.00332837	-17.2302	0.00574673	-16.3088	-0.000429538	-16.0272	0.00159029
	-17.9374	1.19269e-05	-17.074	0.000580736	-16.1355	-0.000350077	-16.2913	0.000147631
	-17.996	0.00694915	-17.2794	0.000369668	-16.1838	0.000705911	-16.015	0.00185404
	-18.1019	0.000667874	-17.3024	0.00743828	-16.0143	-0.000873866	-16.0449	0.000630497
	-18.0284	0.000651422	-17.2057	0.000186986	-16.3911	0.00118741	-16.1401	0.00152962
	-17.9397	0.00305668	-17.338	0.00139935	-16.2073	-0.00046301	-16.056	-0.000397957
	-18.233	-0.000811899	-17.2823	-2.13212e-05	-16.2749	0.000701967	-15.9446	0.00255175
	-18.1064	0.00667441	-17.4441	0.0012191	-16.2068	0.000751742	-15.9875	0.00270926
	-18.1639	0.00250361	-17.254	0.00332887	-16.3441	-0.000477732	-16.0706	0.00282457
	-18.0926	0.000423108	-17.3979	-0.000426358	-16.3786	-0.000428238	-15.8975	0.000562344
	-17.9439	-0.000346695	-17.2759	0.0015241	-16.2495	-0.00126463	-16.0301	0.000937285
	-18.1611	0.000172088	-17.1751	0.00151538	-16.4009	0.000962581	-16.008	0.00230214
	-18.1559	-5.77627e-05	-17.4273	0.00224888	-16.3034	0.00170359	-16.1126	0.00143154
	-17.9896	0.0026435	-17.4371	0.000961576	-16.3041	0.000254322	-15.9558	-0.000363259
	-17.9153	0.00253759	-17.2234	0.00466391	-16.3183	3.64616e-05	-15.9017	0.000910891
	-18.0637	0.00119779	-17.3511	0.00222266	-16.2811	0.00123126	-16.0344	-0.000284223
	-18.203	-1.27365e-05	-17.2219	-0.00196087	-16.1429	0.00277465	-15.9924	0.0029944
	-18.0888	0.00104812	-17.1184	0.00344334	-16.3577	-0.000719613	-15.8691	0.000506033
	-18.1645	-0.000682814	-17.0735	-9.22854e-05	-16.1931	0.000351142	-15.8727	0.00487605
	-18.1812	9.41961e-05	-17.227	0.00972944	-16.3532	-0.00164202	-16.0684	0.00115021
	-18.0894	0.00100389	-17.275	0.000263222	-16.3026	-0.000567124	-15.8025	0.00289649
	-18.1439	0.00329509	-17.4539	0.00270518	-16.2538	0.000418605	-16.0577	0.000325897
	-18.1237	-0.000515673	-17.4766	0.000942832	-16.1985	-0.000593275	-16.0822	-0.000483631
	-17.9436	0.00326109	-17.2239	0.000195365	-16.3649	-0.000422833	-16.0504	0.000166419
	-18.1235	0.000340714	-17.4142	0.00321863	-16.3253	-0.000468121	-16.0639	0.000223872
	-18.0406	0.00221798	-17.2469	0.00277898	-16.1092	-0.00126478	-16.1616	0.000443935
	-17.9749	0.00148419	-17.2753	0.000126577	-16.1239	-0.000329189	-15.901	7.27237e-05
	-17.9274	0.00121982	-17.1296	0.000900646	-16.3021	-0.000604705	-16.0354	0.000446452
	-18.2926	0.000886833	-17.1019	0.00176185	-16.2441	-0.00139087	-15.9324	0.00168283
	-17.9853	0.000934023	-17.3587	4.65424e-05	-16.4076	0.000980493	-16.03	-0.000161898
	-17.98	0.000630517	-17.0713	0.0014357	-16.2402	0.000187737	-16.1104	-0.00118915
	-18.0901	-0.0011773	-17.277	0.00235439	-16.4458	0.00212711	-15.8656	2.58819e-05
	-18.0926	-0.00058655	-17.1324	0.011615	-16.2179	-0.000802728	-15.9472	-0.000695188
	-18.1434	0.00154719	-17.1369	0.00226601	-16.3073	-0.000449803	-16.1156	0.00268662
	-18.1474	-0.000592657	-17.2879	0.00107822	-16.3483	-0.000244914	-15.9893	0.00104141
	-18.1868	0.0021413	-17.4098	0.00312137	-16.2852	0.000127494	-16.0132	0.00296775
	-17.9482	0.00213961	-17.3497	0.00107755	-16.3414	0.000122231	-16.0121	-0.00076923
	-18.0847	0.00322218	-17.2924	0.00238123	-16.27	-4.5883e-05	-15.9548	0.00392004
	-18.117	-0.000876341	-17.1852	0.00718499	-16.1135	0.000250546	-16.0351	0.00243197
	-18.052	0.00213408	-17.2137	0.000437241	-16.2678	-0.000231076	-16.0032	0.00118612
	-18.0106	0.000432778	-17.4072	0.00143372	-16.2348	6.84893e-05	-15.7362	0.00132093
	-18.3157	0.00236031	-17.159	0.00328872	-16.2628	2.64842e-05	-16.0861	2.98415e-06
	-18.1475	0.0010017	-17.2447	-0.000894716	-15.9997	0.000946535	-15.9352	0.000646615
	-18.1496	0.00516752	-17.1378	0.00205591	-16.2285	0.0018311	-16.0807	0.0022383
	-18.0396	0.00307729	-17.2294	0.000339452	-16.1706	0.000653958	-15.9796	0.000773201
	-17.986	0.000490672	-17.1491	0.00143349	-16.2802	0.000418387	-15.9003	0.00454165
	-17.9878	-0.000379352	-17.1246	0.000751816	-16.3438	-0.000700219	-15.9321	0.000260502
	-17.8844	0.00215542	-17.5109	0.00185556	-16.169	-0.00015229	-15.9134	0.00192767
	-18.094	0.000366343	-17.2142	0.00303691	-16.324	-0.00191985	-15.9389	0.000389704
	-18.005	0.00402572	-17.4446	0.00590145	-16.3477	9.45601e-05	-16.0875	0.0019066
	-18.0727	0.00257741	-17.2075	0.00331102	-16.0889	0.00124577	-16.0274	0.000951512
	-17.9011	0.000984498	-17.0243	0.000963748	-16.3027	0.000387935	-15.9417	0.00178251
	-18.1085	0.0011036	-17.3022	-0.000151672	-16.3909	0.000755387	-16.0108	-0.00135305
	-17.9489	-0.000846109	-17.3625	0.00112601	-16.1338	-0.000689469	-15.9527	-3.24421e-05
	-18.1242	0.000223791	-17.2582	0.00310235	-16.3103	0.000586463	-15.7417	0.000910563
	-18.0858	0.00278892	-17.14	0.000709805	-16.2059	-0.0014568	-16.0106	8.37454e-05
	-18.2843	0.00159019	-17.1679	-6.64169e-05	-16.298	0.00150275	-15.9682	0.00375382
	-18.0444	-0.000196298	-17.2335	0.0040665	-16.1313	0.000790224	-15.9848	-0.00107292
	-18.1343	-0.000652582	-17.1415	0.00201228	-16.4021	0.000707049	-15.9775	0.000763107
	-18.1823	0.00259341	-17.2206	0.00120166	-16.3149	0.00127525	-15.8706	0.00199258
	-17.9129	0.00268471	-17.2283	0.0100646	-16.2237	-0.00101959	-16.014	0.000448551
	-18.0023	0.000496464	-17.1895	-5.23193e-05	-16.2381	-0.000939787	-15.8896	0.00421621
	-18.0411	4.94964e-05	-17.2898	0.000839778	-16.1123	8.83847e-05	-15.9583	0.000566456
	-18.243	-0.00116801	-17.2415	0.0031582	-16.3084	0.00024016	-15.966	0.00118162
	-18.0526	-0.00136356	-17.3751	0.00355785	-16.1548	0.000477447	-15.9086	0.00121217
	-18.1722	0.00155758	-17.1095	0.000458585	-16.305	-0.000661458	-15.884	0.00163671
	-18.1759	0.00267522	-17.3421	-0.00120711	-16.3599	-0.000665988	-15.835	9.22634e-05
	-18.1157	-4.30403e-05	-17.1479	-0.000734344	-16.3045	-0.000981543	-15.9229	0.000757051
	-18.0847	0.00377769	-17.1057	0.00343301	-16.0572	0.00202987	-15.9912	0.000153287
	-18.0637	-1.32682e-05	-17.1399	0.00267114	-16.134	-0.000245216	-16.0699	-0.000718741
	-18.1029	-0.000454056	-17.2146	6.77558e-05	-16.1501	-0.000384896	-15.9463	0.000919811
	-18.0945	0.000983745	-17.2329	0.00044936	-16.2573	0.000809682	-16.0589	0.000663202
	-18.3401	0.00447701	-17.1513	0.000736553	-16.1263	0.00447418	-16.0768	0.000834892
	-18.018	5.55714e-05	-17.2721	0.00303707	-16.2106	0.000724665	-15.9622	-0.000801611
	-17.9217	0.000966431	-17.2968	0.0006521	-16.2146	0.000727055	-16.0288	0.00690351
	-18.0495	-0.00206607	-17.2265	0.00618186	-16.3182	-0.00013708	-16.1154	0.000958248
	-18.121	-0.000945657	-17.2921	0.00571327	-16.3602	0.00108585	-15.9342	0.00616767
	-17.9566	-0.000168057	-17.2181	0.00327026	-16.1631	-9.51392e-05	-15.9555	0.00136579
	-18.1532	-0.000161367	-17.2064	0.000132826	-16.2425	0.000909976	-16.0132	0.00151803
	-18.084	0.00390596	-17.3562	0.00209316	-16.2819	0.00205023	-15.8687	0.000917528
	-18.0124	0.000770341	-17.2591	0.00156086	-16.3279	0.000207473	-15.9939	-0.0018986
	-17.9651	0.00270883	-17.1219	0.000359476	-16.2364	0.000827055	-16.1057	-0.000104847
	-17.9713	0.00170265	-17.4147	0.0010044	-16.1338	0.00146597	-16.1171	-0.000534702
	-17.9472	-0.000752019	-17.2832	0.00112886	-16.3105	-0.000752112	-16.2028	0.000994299
	-18.202	0.000927042	-17.5128	0.00362192	-16.4923	0.000480317	-15.9556	0.000902253
	-18.0034	0.00260603	-17.4336	0.00211434	-16.0244	-0.00138273	-16.0108	0.000720706
	-18.1735	0.000495579	-17.1515	0.000811166	-16.2282	-0.000291636	-15.8798	-0.000510017
	-17.8895	0.00345055	-17.534	0.00589974	-16.3171	0.00175243	-16.1558	9.94061e-06
	-18.0994	-0.000612811	-17.2191	7.61662e-05	-16.2905	3.94535e-05	-15.8568	0.000143378
	-17.9757	0.00147416	-17.2091	0.00259612	-16.2275	0.00137215	-16.0027	-0.000429946
	-18.2371	0.00132501	-17.4267	0.00236514	-16.0887	-0.000287726	-15.9492	-2.59904e-05
	-18.051	0.003298	-17.2771	0.00304929	-16.3391	0.00048236	-15.9808	0.00183857
	-18.2311	-0.00139165	-17.2	0.00141245	-16.4114	0.000623549	-15.9397	0.00109306
	-18.0663	0.000900496	-17.3422	0.00100624	-16.4434	-0.00109456	-16.0121	0.00442654
	-17.9737	-0.000425155	-17.3065	0.00362478	-16.3669	-0.00122371	-16.0666	-0.000679183
[truncated: 80,007 more rows]

[truncated: 27 more sheets: fig_5_a_left, fig_5_a_middle, fig_5_a_right, fig_5_b, fig_6b_left, fig_6b_right, fig_S2_1a, fig_S2_1b, fig_S2_2a, fig_S2_2b_left, fig_S2_2b_right, fig_S4_1a_left, fig_S4_1a_boxplots, fig_S4_1b, fig_S4_1a, fig_S4_2a, fig_S4_2b, fig_S5_1, fig_S5_2, fig_S5_3 …]
